# Supplementary material for: Online Health Information Seeking by Parents for Their Children: Systematic Review and Agenda for Further Research
Source: J Med Internet Res. 2020 Aug 25;22(8):e19985. doi: 10.2196/19985 (PMC7479585; doi:10.2196/19985)
Supplement: Multimedia Appendix 2 [file jmir_v22i8e19985_app2.xlsx]

## Sheet: JMIR (132)
JMIR results (n=132)
TITLE	AUTHOR
Use of Commonly Available Technologies for Diabetes Information and Self-Management Among Adolescents With Type 1 Diabetes and Their Parents: A Web-Based Survey Study	Sarah E Vaala, Korey K Hood, Lori Laffel, Yaa A Kumah-Crystal, Cindy K Lybarger, Shelagh A Mulvaney
Sugarsquare, a Web-Based Patient Portal for Parents of a Child With Type 1 Diabetes: Multicenter Randomized Controlled Feasibility Trial	Emiel Boogerd, Nienke M Maas-Van Schaaijk, Theo C Sas, Agnes Clement-de Boers, Mischa Smallenbroek, Roos Nuboer, Cees Noordam, Chris M Verhaak
Partnership for Health-2, A Web-Based Versus Print Smoking Cessation Intervention for Childhood and Young Adult Cancer Survivors: Randomized Comparative Effectiveness Study	Karen M Emmons, Elaine Puleo, Kim Sprunck-Harrild, Jennifer Ford, Jamie S Ostroff, David Hodgson, Mark Greenberg, Lisa Diller, Janet de Moor, Vida Tyc
Mutual Involvement in Families With Type 2 Diabetes Through Web-Based Health Care Solutions: Quantitative Survey Study of Family Preferences, Challenges, and Potentials	Tobias Vitger, Henning Langberg, Dan Grabowski
Patient and Parent Views on a Web 2.0 Diabetes Portal—the Management Tool, the Generator, and the Gatekeeper: Qualitative Study	Sam Nordfeldt, Lena Hanberger, Carina Berterö
Health Professionals’ Attitudes Towards Using a Web 2.0 Portal for Child and Adolescent Diabetes Care: Qualitative Study	Cecilia Nordqvist, Lena Hanberger, Toomas Timpka, Sam Nordfeldt
Use of a Web 2.0 Portal to Improve Education and Communication in Young Patients With Families: Randomized Controlled Trial	Lena Hanberger, Johnny Ludvigsson, Sam Nordfeldt
Cross-Sectional Study of 24-Hour Urinary Electrolyte Excretion and Associated Health Outcomes in a Convenience Sample of Australian Primary Schoolchildren: The Salt and Other Nutrients in Children (SONIC) Study Protocol	Carley A Grimes, Janet R Baxter, Karen J Campbell, Lynn J Riddell, Manuela Rigo, Djin Gie Liem, Russell S Keast, Feng J He, Caryl A Nowson
UST2/475: Are Parents Appreciating Medical Web Sites? Results from an Italian survey	V Currò, A D'Atri, V Mauro, A Bernabei, S Buonuomo
Factors Associated with Intended Use of a Web Site Among Family Practice Patients	Peggy A Smith-Barbaro, John C Licciardone, Howard F Clarke, Samuel T Coleridge
Online Pediatric Information Seeking Among Mothers of Young Children: Results From a Qualitative Study Using Focus Groups	Jay M Bernhardt, Elizabeth M Felter
Health Information Technology to Facilitate Communication Involving Health Care Providers, Caregivers, and Pediatric Patients: A Scoping Review	Stephen James Gentles, Cynthia Lokker, K Ann McKibbon
Parents of Urban Adolescents in Harlem, New York, and the Internet: A Cross-sectional Survey on Preferred Resources for Health Information	Alwyn T Cohall, Renee Cohall, Bonnie Dye, Sheila Dini, Roger D Vaughan
Evaluating the Efficacy of a Web-Based Program (Diapason) for Informal Caregivers of Patients With Alzheimer’s Disease: Protocol for a Randomized Clinical Trial	Victoria Cristancho-Lacroix, Hélène Kerhervé, Jocelyne de Rotrou, Alexandra Rouquette, Grégory Legouverneur, Anne-Sophie Rigaud
Do the Leading Children's Hospitals have Quality Web Sites? A Description of Children's Hospital Web Sites	Terry Kind, Kathryn L Wheeler, Byanqa Robinson, Michael D Cabana
Working With Parents to Prevent Childhood Obesity: Protocol for a Primary Care-Based eHealth Study	Jillian LS Avis, Andrew L Cave, Stephanie Donaldson, Carol Ellendt, Nicholas L Holt, Susan Jelinski, Patricia Martz, Katerina Maximova, Raj Padwal, T Cameron Wild, Geoff DC Ball
Evaluation of the Compliance, Acceptance, and Usability of a Web-Based eHealth Intervention for Parents of Children With Infantile Hemangiomas: Usability Study	Marlies de Graaf, Joan Totte, Corstiaan Breugem, Harmieke van Os-Medendorp, Suzanne Pasmans
A Web-Based Supportive Intervention for Families Living With Depression: Content Analysis and Formative Evaluation	Sigrid Stjernswärd, Lars Hansson
A Web-Based Program for Informal Caregivers of Persons With Alzheimer’s Disease: An Iterative User-Centered Design	Victoria Cristancho-Lacroix, Florence Moulin, Jérémy Wrobel, Bénédicte Batrancourt, Matthieu Plichart, Jocelyne De Rotrou, Inge Cantegreil-Kallen, Anne-Sophie Rigaud
An Interactive Health Communication Application for Supporting Parents Managing Childhood Long-Term Conditions: Outcomes of a Randomized Controlled Feasibility Trial	Veronica M Swallow, Kathleen Knafl, Sheila Santacroce, Malcolm Campbell, Andrew G Hall, Trish Smith, Ian Carolan
Stress and Mental Health in Families With Different Income Levels: A Strategy to Collect Multi-Actor Data	Koen Ponnet, Edwin Wouters
A Feasibility and Efficacy Randomized Controlled Trial of an Online Preventative Program for Childhood Obesity: Protocol for the EMPOWER Intervention	Adam Knowlden, Manoj Sharma
Childcare Service Centers’ Preferences and Intentions to Use a Web-Based Program to Implement Healthy Eating and Physical Activity Policies and Practices: A Cross-Sectional Study	Sze Lin Yoong, Christopher Michael Williams, Meghan Finch, Rebecca Wyse, Jannah Jones, Megan Freund, John Henry Wiggers, Nicole Nathan, Pennie Dodds, Luke Wolfenden
A Web-Based, Computer-Tailored Smoking Prevention Program to Prevent Children From Starting to Smoke After Transferring to Secondary School: Randomized Controlled Trial	Henricus-Paul Cremers, Liesbeth Mercken, Math Candel, Hein de Vries, Anke Oenema
A Web-Based Psychoeducational Program for Informal Caregivers of Patients With Alzheimer’s Disease: A Pilot Randomized Controlled Trial	Victoria Cristancho-Lacroix, Jérémy Wrobel, Inge Cantegreil-Kallen, Timothée Dub, Alexandra Rouquette, Anne-Sophie Rigaud
A Systematic Review of Information and Communication Technology–Based Interventions for Promoting Physical Activity Behavior Change in Children and Adolescents	Patrick WC Lau, Erica Y Lau, Del P Wong, Lynda Ransdell
Supporting Self-Care for Families of Children With Eczema With a Web-Based Intervention Plus Health Care Professional Support: Pilot Randomized Controlled Trial	Miriam Santer, Ingrid Muller, Lucy Yardley, Hana Burgess, Hannah Selinger, Beth L Stuart, Paul Little
Breathe Easier Online: Evaluation of a Randomized Controlled Pilot Trial of an Internet-Based Intervention to Improve Well-being in Children and Adolescents With a Chronic Respiratory Condition	Peter A Newcombe, Tamara L Dunn, Leanne M Casey, Jeanie K Sheffield, Helen Petsky, Sophie Anderson-James, Anne B Chang
User Evaluation of the Effects of a Text Simplification Algorithm Using Term Familiarity on Perception, Understanding, Learning, and Information Retention	Gondy Leroy, James E Endicott, David Kauchak, Obay Mouradi, Melissa Just
Why Do Patients and Caregivers Seek Answers From the Internet and Online Lung Specialists? A Qualitative Study	Romane Milia Schook, Cilia Linssen, Franz MNH Schramel, Jan Festen, Ernst Lammers, Egbert F Smit, Pieter E Postmus, Marjan J Westerman
Internet and Mobile Technology Use Among Urban African American Parents: Survey Study of a Clinical Population	Stephanie J Mitchell, Leandra Godoy, Kanya Shabazz, Ivor B Horn
Digital Inequalities of Family Life Information Seeking and Family Well-Being Among Chinese Adults in Hong Kong: A Population Survey	Man Ping Wang, Xin Wang, Kasisomayajula Viswanath, Alice Wan, Tai Hing Lam, Sophia S Chan
Online Information Exchanges for Parents of Children With a Rare Health Condition: Key Findings From an Online Support Community	Florin Oprescu, Shelly Campo, John Lowe, Julie Andsager, Jose A Morcuende
Guided Internet-Based Parent Training for Challenging Behavior in Children With Fetal Alcohol Spectrum Disorder (Strongest Families FASD): Study Protocol for a Randomized Controlled Trial	Karen Turner, James N Reynolds, Patrick McGrath, Patricia Lingley-Pottie, Anna Huguet, Amy Hewitt, Courtney Green, Lori Wozney, Christopher Mushquash, Nazeem Muhajarine, Andre Sourander, Heather Caughey, Jessica Roane
Web-Based and Mobile Delivery of an Episodic Future Thinking Intervention for Overweight and Obese Families: A Feasibility Study	Yan Yan Sze, Tinuke Oluyomi Daniel, Colleen K Kilanowski, R Lorraine Collins, Leonard H Epstein
Development and Pilot Evaluation of a Tablet-Based Application to Improve Quality of Care in Child Mental Health Treatment	Kenneth J Ruggiero, Brian E Bunnell, Arthur R Andrews III, Tatiana M Davidson, Rochelle F Hanson, Carla Kmett Danielson, Benjamin E Saunders, Kathryn Soltis, Caleb Yarian, Brian Chu, Zachary W Adams
Effect of Web-Based Versus Paper-Based Questionnaires and Follow-Up Strategies on Participation Rates of Dutch Childhood Cancer Survivors: A Randomized Controlled Trial	Ellen Kilsdonk, Eline van Dulmen-den Broeder, Helena J van der Pal, Nynke Hollema, Leontien C Kremer, Marry M van den Heuvel-Eibrink, Flora E van Leeuwen, Monique W Jaspers, Marleen H van den Berg
Online Support Program for Parents of Children With a Chronic Kidney Disease Using Intervention Mapping: A Development and Evaluation Protocol	Wytske W Geense, Betsie GI van Gaal, Jacqueline L Knoll, Elisabeth AM Cornelissen, Lisette Schoonhoven, Gerjo Kok
A “Community Fit” Community-Based Participatory Research Program for Family Health, Happiness, and Harmony: Design and Implementation	Cissy SS Soong, Man Ping Wang, Moses Mui, Kasisomayajula Viswanath, Tai Hing Lam, Sophia SC Chan
Predictors of Online Cancer Prevention Information Seeking Among Patients and Caregivers Across the Digital Divide: A Cross-Sectional, Correlational Study	Tamar Ginossar
Usefulness of a Tailored eHealth Service for Informal Caregivers and Professionals in the Dementia Treatment and Care Setting: The eHealthMonitor Dementia Portal	Sandra Schaller, Velislava Marinova-Schmidt, Manuela Setzer, Haridimos Kondylakis, Lena Griebel, Martin Sedlmayr, Elmar Graessel, Juan Manuel Maler, Stefan Kirn, Peter L Kolominsky-Rabas
Monitoring Web Site Usage of e-Bug: A Hygiene and Antibiotic Awareness Resource for Children	Vicki L Young, Vijayamaharaj Rajapandian, Charlotte V Eley, Beverley A Hoekstra, Donna M Lecky, Cliodna AM McNulty
Readability of Information Related to the Parenting of a Child With a Cleft	Nanci De Felippe, Farnaz Kar
A Novel Health Information Technology Communication System to Increase Caregiver Activation in the Context of Hospital-Based Pediatric Hematopoietic Cell Transplantation: A Pilot Study	Molly Maher, David A Hanauer, Elizabeth Kaziunas, Mark S Ackerman, Holly Derry, Rachel Forringer, Kristen Miller, Dennis O'Reilly, Lawrence An, Muneesh Tewari, Sung Won Choi
An Online Health Prevention Intervention for Youth with Addicted or Mentally Ill Parents: Experiences and Perspectives of Participants and Providers from a Randomized Controlled Trial	Marla Woolderink, Jill APM Bindels, Silvia MAA Evers, Aggie TG Paulus, Antoinette DI van Asselt, Onno CP van Schayck
Prevalence, Motivations, and Social, Mental Health and Health Consequences of Cyberbullying Among School-Aged Children and Youth: Protocol of a Longitudinal and Multi-Perspective Mixed Method Study	Faye Mishna, Lauren B McInroy, Ashley Lacombe-Duncan, Payal Bhole, Melissa Van Wert, Kaitlin Schwan, Arija Birze, Joanne Daciuk, Tanya Beran, Wendy Craig, Debra J Pepler, Judith Wiener, Mona Khoury-Kassabri, David Johnston
The Sandwich Generation Diner: Development of a Web-Based Health Intervention for Intergenerational Caregivers	Ann M Steffen, Joel Epstein, Nika George, Megan MacDougall
Web-Based STAR E-Learning Course Increases Empathy and Understanding in Dementia Caregivers: Results from a Randomized Controlled Trial in the Netherlands and the United Kingdom	Bart Hattink, Franka Meiland, Henriëtte van der Roest, Peter Kevern, Francesca Abiuso, Johan Bengtsson, Angele Giuliano, Annalise Duca, Jennifer Sanders, Fern Basnett, Chris Nugent, Paul Kingston, Rose-Marie Dröes
Barriers and Facilitators to Online Portal Use Among Patients and Caregivers in a Safety Net Health Care System: A Qualitative Study	Lina Tieu, Urmimala Sarkar, Dean Schillinger, James D Ralston, Neda Ratanawongsa, Rena Pasick, Courtney R Lyles
Evaluation of a Web-Based Food Record for Children Using Direct Unobtrusive Lunch Observations: A Validation Study	Anine Christine Medin, Helene Astrup, Britt Marlene Kåsin, Lene Frost Andersen
Are Parents Getting it Right? A Survey of Parents’ Internet Use for Children’s Health Care Information	Carolyne Pehora, Nisha Gajaria, Melyssa Stoute, Sonia Fracassa, Refilwe Serebale-O'Sullivan, Clyde T Matava
A Mobile Health Intervention Supporting Heart Failure Patients and Their Informal Caregivers: A Randomized Comparative Effectiveness Trial	John D Piette, Dana Striplin, Nicolle Marinec, Jenny Chen, Ranak B Trivedi, David C Aron, Lawrence Fisher, James E Aikens
If You Build It, Will They Come? Patterns of Internet-Based and Face-To-Face Participation in a Parenting Program for Military Families	Jennifer L Doty, Jessie H Rudi, Keri L M Pinna, Sheila K Hanson, Abigail H Gewirtz
Baby Steps - An Online Program Promoting the Well-Being of New Mothers and Fathers: A Study Protocol	Kyra Hamilton, David Kavanagh, Jennifer Connolly, Leigh Davis, Jane Fisher, Kim Halford, Leanne Hides, Jeannette Milgrom, Heather Rowe, Davina Sanders, Paul A Scuffham, Dian Tjondronegoro, Anne Walsh, Katherine M White, Anja Wittkowski
Parent-Focused Childhood and Adolescent Overweight and Obesity eHealth Interventions: A Systematic Review and Meta-Analysis	Megan L Hammersley, Rachel A Jones, Anthony D Okely
Internet Use by Parents of Children With Rare Conditions: Findings From a Study on Parents’ Web Information Needs	Honor Nicholl, Catherine Tracey, Thelma Begley, Carole King, Aileen M Lynch
Developing a Web-Based Weight Management Program for Childhood Cancer Survivors: Rationale and Methods	Fang Fang Zhang, Susan Meagher, Michael Scheurer, Sara Folta, Emily Finnan, Kerry Criss, Christina Economos, ZoAnn Dreyer, Michael Kelly
Qualitative Analysis of Cognitive Interviews With School Children: A Web-Based Food Intake Questionnaire	Vanessa Fernandes Davies, Emil Kupek, Patricia Faria Di Pietro, Maria Alice Altenburg de Assis, Francilene GK Vieira, Clarice Perucchi, Rafaella Mafra, Debbe Thompson, Thomas Baranowski
Teaching Shared Decision Making to Family Medicine Residents: A Descriptive Study of a Web-Based Tutorial	Maxime Dion, Ndeye Thiab Diouf, Hubert Robitaille, Stéphane Turcotte, Rhéda Adekpedjou, Michel Labrecque, Michel Cauchon, France Légaré
The Role of Online Social Support in Supporting and Educating Parents of Young Children With Special Health Care Needs in the United States: A Scoping Review	Beth A DeHoff, Lisa K Staten, Rylin Christine Rodgers, Scott C Denne
Involving Children With Cancer in Health Promotive Research: A Case Study Describing Why, What, and How	Jens M Nygren, Susanne Lindberg, Pontus Wärnestål, Petra Svedberg
Parent and Health Care Provider Perceptions for Development of a Web-Based Weight Management Program for Survivors of Pediatric Acute Lymphoblastic Leukemia: A Mixed Methods Study	Sara Folta, Winnie Chang, Rachel Hill, Michael Kelly, Susan Meagher, W Paul Bowman, Fang Fang Zhang
Knowledge Exchange and Discovery in the Age of Social Media: The Journey From Inception to Establishment of a Parent-Led Web-Based Research Advisory Community for Childhood Disability	Dianne J Russell, Jennifer Sprung, Dayle McCauley, Olaf Kraus de Camargo, Francine Buchanan, Roman Gulko, Rachel Martens, Jan Willem Gorter
A Comparison of Mobile and Fixed Device Access on User Engagement Associated With Women, Infants, and Children (WIC) Online Nutrition Education	John J Brusk, Robert J Bensley
A Web-Based Psychosocial Intervention for Family Caregivers of Older People: Results from a Mixed-Methods Study in Three European Countries	Francesco Barbabella, Arianna Poli, Frida Andréasson, Benjamin Salzmann, Roberta Papa, Elizabeth Hanson, Areti Efthymiou, Hanneli Döhner, Cristina Lancioni, Patrizia Civerchia, Giovanni Lamura
Connecting Families to Their Health Record and Care Team: The Use, Utility, and Impact of a Client/Family Health Portal at a Children’s Rehabilitation Hospital	Gillian King, Joanne Maxwell, Amir Karmali, Simon Hagens, Madhu Pinto, Laura Williams, Keith Adamson
Correction of: Development of a Web-Based Intervention for Addressing Distress in Caregivers of Patients Receiving Stem Cell Transplants: Formative Evaluation With Qualitative Interviews and Focus Groups	Nicole Amoyal Pensak, Tanisha Joshi, Teresa Simoneau, Kristin Kilbourn, Alaina Carr, Jean Kutner, Mark L Laudenslager
HomeStyles, A Web-Based Childhood Obesity Prevention Program for Families With Preschool Children: Protocol for a Randomized Controlled Trial	Carol Byrd-Bredbenner, Jennifer Martin-Biggers, Mallory Koenings, Virginia Quick, Nobuko Hongu, John Worobey
Effectiveness of a Web-Based Tailored Intervention With Virtual Assistants Promoting the Acceptability of HPV Vaccination Among Mothers of Invited Girls: Randomized Controlled Trial	Mirjam Pot, Theo GWM Paulussen, Robert AC Ruiter, Iris Eekhout, Hester E de Melker, Maxine EA Spoelstra, Hilde M van Keulen
Internet Usage by Parents Prior to Seeking Care at a Pediatric Emergency Department: Observational Study	Purvi L Shroff, Rebecca W Hayes, Pradeep Padmanabhan, Michelle D Stevenson
Identifying and Understanding the Health Information Experiences and Preferences of Caregivers of Individuals With Either Traumatic Brain Injury, Spinal Cord Injury, or Burn Injury: A Qualitative Investigation	Nathan T Coffey, James Cassese, Xinsheng Cai, Steven Garfinkel, Drasti Patel, Rebecca Jones, Dahlia Shaewitz, Ali A Weinstein
Deconstructing Cancer Patient Information Seeking in a Consumer Health Library Toward Developing a Virtual Information Consult for Cancer Patients and Their Caregivers: A Qualitative, Instrumental Case Study	Janet Papadakos, Aileen Trang, Alaina B Cyr, Nazek Abdelmutti, Meredith E Giuliani, Michelle Snow, Tara McCurdie, Menaka Pulandiran, Sara Urowitz, David Wiljer
Computerized Childbirth Monitoring Tools for Health Care Providers Managing Labor: A Scoping Review	Michael S Balikuddembe, Nazarius M Tumwesigye, Peter K Wakholi, Thorkild Tylleskär
Development of a Web-Based Intervention for Addressing Distress in Caregivers of Patients Receiving Stem Cell Transplants: Formative Evaluation With Stakeholder Interviews and Focus Groups	Nicole Amoyal Pensak, Tanisha Joshi, Teresa Simoneau, Kristin Kilbourn, Alaina Carr, Jean Kutner, Mark L Laudenslager
Perspectives of Family Members on Using Technology in Youth Mental Health Care: A Qualitative Study	Shalini Lal, Winnie Daniel, Lysanne Rivard
Twelve-Month Follow-Up of a Randomized Controlled Trial of Internet-Based Guided Self-Help for Parents of Children on Cancer Treatment	Martin Cernvall, Per Carlbring, Anna Wikman, Lisa Ljungman, Gustaf Ljungman, Louise von Essen
Shaping an Effective Health Information Website on Rare Diseases Using a Group Decision-Making Tool: Inclusion of the Perspectives of Patients, Their Family Members, and Physicians	Ana Babac, Svenja Litzkendorf, Katharina Schmidt, Frédéric Pauer, Kathrin Damm, Martin Frank, Johann-Matthias Graf von der Schulenburg
Online Self-Management Support for Family Caregivers to Help Them Manage Behavior Changes in Their Relative With Dementia: Study Protocol for a Randomized Controlled Trial and a Process Evaluation	Judith G Huis in het Veld, Bernadette M Willemse, Iris FM van Asch, Rob BM Groot Zwaaftink, Paul-Jeroen Verkade, Nienke J Veldhuijzen, Renate Verkaik, Marco M Blom, Anneke L Francke
Partners in Parenting: A Multi-Level Web-Based Approach to Support Parents in Prevention and Early Intervention for Adolescent Depression and Anxiety	Marie BH Yap, Katherine A Lawrence, Ronald M Rapee, Mairead C Cardamone-Breen, Jacqueline Green, Anthony F Jorm
Implementing a Mental Health Care Program and Home-Based Training for Mothers of Children With Autism Spectrum Disorder in an Urban Population in Bangladesh: Protocol for a Feasibility Assessment Study	Aliya Naheed, Kamrun Nahar Koly, Helal Uddin Ahmed, Shaheen Akhter, MM Jalal Uddin, Mary C Smith Fawzi, Subhash Chandir, Muzharul Mannan, Saima Hossain, Charles Nelson, Kerim Munir
Online Perceptions of Mothers About Breastfeeding and Introducing Formula: Qualitative Study	Anna Lena Wennberg, Sanna Jonsson, Josefine Zadik Janke, Åsa Hörnsten
Web-Based Intervention to Teach Developmentally Supportive Care to Parents of Preterm Infants: Feasibility and Acceptability Study	Thuy Mai Luu, Li Feng Xie, Perrine Peckre, Sylvana Cote, Thierry Karsenti, Claire-Dominique Walker, Julie Gosselin
App-Supported Promotion of Child Growth and Development by Community Health Workers in Kenya: Feasibility and Acceptability Study	Alastair van Heerden, Debjeet Sen, Chris Desmond, Julia Louw, Linda Richter
Treatment of Infantile Hemangioma in Regional Hospitals With eHealth Support: Evaluation of Feasibility and Acceptance by Parents and Doctors	Marlies de Graaf, Joan EE Totté, Harmieke van Os-Medendorp, Wilco van Renselaar, Corstiaan C Breugem, Suzanne GMA Pasmans
eHealth in Modern Patient-Caregiver Communication: High Rate of Acceptance Among Physicians for Additional Support of Breast Cancer Patients During Long-Term Therapy	Thomas Kirkovits, Timo Schinkoethe, Caroline Drewes, Caroline Gehring, Ingo Bauerfeind, Nadia Harbeck, Rachel Wuerstlein
Effects of Individual Health Topic Familiarity on Activity Patterns During Health Information Searches	Ira Puspitasari, Koichi Moriyama, Ken–ichi Fukui, Masayuki Numao
Health-Related Internet Use by Informal Caregivers of Children and Adolescents: An Integrative Literature Review	Eunhee Park, Heejung Kim, Andreanna Steinhoff
Self-Reported Psychosomatic Complaints In Swedish Children, Adolescents, and Young Adults Living in Rural and Urban Areas: An Internet-Based Survey	Katarina Laundy Frisenstam, Matilda van den Bosch, Yun Chen, Peter Friberg, Walter Osika
Young People, Adult Worries: Randomized Controlled Trial and Feasibility Study of the Internet-Based Self-Support Method “Feel the ViBe” for Adolescents and Young Adults Exposed to Family Violence	Karin van Rosmalen-Nooijens, Sylvie Lo Fo Wong, Judith Prins, Toine Lagro-Janssen
Components and Outcomes of Internet-Based Interventions for Caregivers of Older Adults: Systematic Review	Cassioppée Guay, Claudine Auger, Louise Demers, W Ben Mortenson, William C Miller, Dominique Gélinas-Bronsard, Sara Ahmed
Web-Based Interventions to Improve Mental Health, General Caregiving Outcomes, and General Health for Informal Caregivers of Adults With Chronic Conditions Living in the Community: Rapid Evidence Review	Jenny Ploeg, Maureen Markle-Reid, Ruta Valaitis, Carrie McAiney, Wendy Duggleby, Amy Bartholomew, Diana Sherifali
Reducing Symptom Distress in Patients With Advanced Cancer Using an e-Alert System for Caregivers: Pooled Analysis of Two Randomized Clinical Trials	David H Gustafson, Lori L DuBenske, Amy K Atwood, Ming-Yuan Chih, Roberta A Johnson, Fiona McTavish, Andrew Quanbeck, Roger L Brown, James F Cleary, Dhavan Shah
Effectiveness of Web-Based Tailored Advice on Parents’ Child Safety Behaviors: Randomized Controlled Trial	Mirjam Elisabeth Johanna van Beelen, Tinneke Monique Jozef Beirens, Paul den Hertog, Eduard Ferdinand van Beeck, Hein Raat
Personalized Web-Based Advice in Combination With Well-Child Visits to Prevent Overweight in Young Children: Cluster Randomized Controlled Trial	Amy van Grieken, Eline Vlasblom, Lu Wang, Maaike Beltman, Magda M Boere-Boonekamp, Monique P L'Hoir, Hein Raat
Web-Based Telemonitoring and Delivery of Caregiver Support for Patients With Parkinson Disease After Deep Brain Stimulation: Protocol	Sara Marceglia, Elena Rossi, Manuela Rosa, Filippo Cogiamanian, Lorenzo Rossi, Laura Bertolasi, Alberto Vogrig, Francesco Pinciroli, Sergio Barbieri, Alberto Priori
Decreased Body Mass Index in Schoolchildren After Yearlong Information Sessions With Parents Reinforced With Web and Mobile Phone Resources: Community Trial	Jenny Vilchis-Gil, Miguel Klünder-Klünder, Ximena Duque, Samuel Flores-Huerta
Information and Communication Technologies in the Care of the Elderly: Systematic Review of Applications Aimed at Patients With Dementia and Caregivers	Claudia I Martínez-Alcalá, Patricia Pliego-Pastrana, Alejandra Rosales-Lagarde, JS Lopez-Noguerola, Eva M Molina-Trinidad
Understanding Internet Use Among Dementia Caregivers: Results of Secondary Data Analysis Using the US Caregiver Survey Data	Heejung Kim
Using Web-Based and Paper-Based Questionnaires for Collecting Data on Fertility Issues Among Female Childhood Cancer Survivors: Differences in Response Characteristics	Marleen H van den Berg, Annelies Overbeek, Helena J van der Pal, A. Birgitta Versluys, Dorine Bresters, Flora E van Leeuwen, Cornelis B Lambalk, Gertjan J.L Kaspers, Eline van Dulmen-den Broeder
Rural eHealth Nutrition Education for Limited-Income Families: An Iterative and User-Centered Design Approach	Nancy L Atkinson, Sandra L Saperstein, Sharon M Desmond, Robert S Gold, Amy S Billing, Jing Tian
Assessing Consumer Health Vocabulary Familiarity: An Exploratory Study	Alla Keselman, Tony Tse, Jon Crowell, Allen Browne, Long Ngo, Qing Zeng
Do Email and Mobile Phone Prompts Stimulate Primary School Children to Reuse an Internet-Delivered Smoking Prevention Intervention?	Henricus-Paul Cremers, Liesbeth Mercken, Rik Crutzen, Paul Willems, Hein de Vries, Anke Oenema
Common Cold Symptoms in Children: Results of an Internet-Based Surveillance Program	Emanuel Troullos, Lisa Baird, Shyamalie Jayawardena
Development and Initial Evaluation of the Web-Based Self-Management Program “Partner in Balance” for Family Caregivers of People With Early Stage Dementia: An Exploratory Mixed-Methods Study	Lizzy MM Boots, Marjolein E de Vugt, Hanneke EJ Withagen, Gertrudis IJM Kempen, Frans RJ Verhey
Screening for Child Sexual Exploitation in Online Sexual Health Services: An Exploratory Study of Expert Views	Victoria Spencer-Hughes, Jonathan Syred, Alison Allison, Gillian Holdsworth, Paula Baraitser
Reducing Parental Uncertainty Around Childhood Cancer: Implementation Decisions and Design Trade-Offs in Developing an Electronic Health Record-Linked Mobile App	Keith Marsolo, William Shuman, Jeremy Nix, Caroline F Morrison, Larry L Mullins, Ahna LH Pai
Online Concerns of Parents Suspecting Autism Spectrum Disorder in Their Child: Content Analysis of Signs and Automated Prediction of Risk	Ayelet Ben-Sasson, Elad Yom-Tov
Evaluation of Internet-Based Technology for Supporting Self-Care: Problems Encountered by Patients and Caregivers When Using Self-Care Applications	Nicol Nijland, Julia van Gemert-Pijnen, Henk Boer, Michaël F Steehouder, Erwin R Seydel
Online Group Course for Parents With Mental Illness: Development and Pilot Study	Rianne AP van der Zanden, Paula AM Speetjens, Karlijn SE Arntz, Simone A Onrust
The Relation Between Caregivers' Multiliterate Reading Habits and Their Children's Oral Health Status	Divya S Parthasarathy, Susan M Bridges, Colman PJ McGrath, Terry KF Au, Hai Ming Wong, Cynthia KY Yiu
Internet Interventions for Long-Term Conditions: Patient and Caregiver Quality Criteria	Cicely Kerr, Elizabeth Murray, Fiona Stevenson, Charles Gore, Irwin Nazareth
Using Chat and Text Technologies to Answer Sexual and Reproductive Health Questions: Planned Parenthood Pilot Study	Margaret M Giorgio, Leslie M Kantor, Deborah S Levine, Whitney Arons
The Good, Bad, and Ugly of Online Recruitment of Parents for Health-Related Focus Groups: Lessons Learned	Susan Quach, Jennifer A Pereira, Margaret L Russell, Anne E Wormsbecker, Hilary Ramsay, Lois Crowe, Sherman D Quan, Jeff Kwong
Patients’ Ratings of Family Physician Practices on the Internet: Usage and Associations With Conventional Measures of Quality in the English National Health Service	Felix Greaves, Utz J Pape, Henry Lee, Dianna M Smith, Ara Darzi, Azeem Majeed, Christopher Millett
Health Literacy and Task Environment Influence Parents' Burden for Data Entry on Child-Specific Health Information: Randomized Controlled Trial	Stephen C Porter, Chao-Yu Guo, Janine Bacic, Eugenia Chan
Online Schools and Children With Special Health and Educational Needs: Comparison With Performance in Traditional Schools	Lindsay A Thompson, Rick Ferdig, Erik Black
Facilitating Out-of-Home Caregiving Through Health Information Technology: Survey of Informal Caregivers’ Current Practices, Interests, and Perceived Barriers	Donna M Zulman, John D Piette, Emily C Jenchura, Steven M Asch, Ann-Marie Rosland
Internet Use and eHealth Literacy of Low-Income Parents Whose Children Have Special Health Care Needs	Caprice Knapp, Vanessa Madden, Hua Wang, Phyllis Sloyer, Elizabeth Shenkman
The PAediatric Risk Assessment (PARA) Mobile App to Reduce Postdischarge Child Mortality: Design, Usability, and Feasibility for Health Care Workers in Uganda	Lauren Lacey English, Dustin Dunsmuir, Elias Kumbakumba, John Mark Ansermino, Charles P Larson, Richard Lester, Celestine Barigye, Andrew Ndamira, Jerome Kabakyenga, Matthew O Wiens
Using Information and Communication Technologies for Family Communication and Its Association With Family Well-Being in Hong Kong: FAMILY Project	Man Ping Wang, Joanna TW Chu, Kasisomayajula Viswanath, Alice Wan, Tai Hing Lam, Sophia S Chan
Engaging Family Caregivers Translates to Better Health Outcomes and Lower Costs	Jay Patel, Anne Tumlinson
Listening to Communities: Mixed-Method Study of the Engagement of Disadvantaged Mothers and Pregnant Women With Digital Health Technologies	Sylvia Guendelman, Andrew Broderick, Hmellisa Mlo, Alison Gemmill, David Lindeman
Sharing Family Life Information Through Video Calls and Other Information and Communication Technologies and the Association With Family Well-Being: Population-Based Survey	Chen Shen, Man Ping Wang, Joanna TW Chu, Alice Wan, Kasisomayajula Viswanath, Sophia Siu Chee Chan, Tai Hing Lam
Perspectives of Family Physicians on Computer-assisted Health-risk Assessments	Farah Ahmad, Harvey A Skinner, Donna E Stewart, Wendy Levinson
Web-Based eHealth to Support Counseling in Routine Well-Child Care: Pilot Study of E-health4Uth Home Safety	Mirjam Elisabeth Johanna van Beelen, Ineke Vogel, Tinneke Monique Jozef Beirens, Gitte Caroline Kloek, Paul den Hertog, Monique Désirée van der Veen, Hein Raat
Nurse-Moderated Internet-Based Support for New Mothers: Non-Inferiority, Randomized Controlled Trial	Michael G Sawyer, Christy E Reece, Kerrie Bowering, Debra Jeffs, Alyssa C P Sawyer, Murthy Mittinty, John W Lynch
Internet-Delivered Cognitive Behavioral Therapy for Children With Pain-Related Functional Gastrointestinal Disorders: Feasibility Study	Maria Lalouni, Brjánn Ljótsson, Marianne Bonnert, Erik Hedman-Lagerlöf, Jens Högström, Eva Serlachius, Ola Olén
Patients Know Best: Qualitative Study on How Families Use Patient-Controlled Personal Health Records	Hanna Schneider, Susan Hill, Ann Blandford
Outcomes in Child Health: Exploring the Use of Social Media to Engage Parents in Patient-Centered Outcomes Research	Michele P Dyson, Kassi Shave, Ricardo M Fernandes, Shannon D Scott, Lisa Hartling
Men’s Responses to Online Smoking Cessation Resources for New Fathers: The Influence of Masculinities	Joan L Bottorff, John L Oliffe, Gayl Sarbit, Mary Theresa Kelly, Alexandra Cloherty
Social Media for the Dissemination of Cochrane Child Health Evidence: Evaluation Study	Michele P Dyson, Amanda S Newton, Kassi Shave, Robin M Featherstone, Denise Thomson, Aireen Wingert, Ricardo M Fernandes, Lisa Hartling
Parents Seeking Health-Related Information on the Internet: Cross-Sectional Study	Aida Bianco, Rossella Zucco, Carmelo Giuseppe A Nobile, Claudia Pileggi, Maria Pavia

## Sheet: PSYCINFO (1661)
PSYCINFO results (n=1661)
TITLE	AUTHOR
"A family for every child": Discursive constructions of "ideal" adoptive families in online foster adoption photolistings that promote adoption of children from foster care. [References].	Thomas, Lindsey J; Scharp, Kristina M.
"Cyberphysiologic" strategies for children: The clinical hypnosis/biofeedback interface	Culbert, Timothy P; Reaney, Judson B; Kohen, Daniel P.
"Dear birth mother": Addressivity and meaning-making in online adoption-seeking letters.	Norwood, Kristen M; Baxter, Leslie A.
Destroy the scum, and then neuter their families:" The web forum as a vehicle for community discourse?	Coffey, Brian; Woolworth, Stephen.
"Developing web-based Triple P 'Positive Parenting Programme' for families of children with asthma": Erratum.	Clarke, S.-A; Calam, R; Morawska, A; Sanders, M.
"Does self-directed and web-based support for parents enhance the effects of viewing a reality television series based on the Triple P - Positive Parenting Programme?": Correction.	Sanders, M; Calam, R; Durand, M; Liversidge, T; Carmont, S. A.
"Exploring the effectiveness of an internet-based program for reducing caregiver distress using the iCare Stress Management e-Training Program": Corrigendum.	Kajiyama, Bruno; Thompson, Larry W; Eto-Iwase, Tamiko; Yamashita, Mio; Di Mario, John; Tzuang, Yuan Marian; Gallagher-Thompson, Dolores.
"It does my head in . . . buy it, buy it, buy it!" The commercialisation of UK children's web sites. [References].	Nairn, Agnes.
"It's just an image, right?": Practitioners' understanding of child sexual abuse images online and effects on victims. [References].	Martin, Jennifer.
"Making kind cool": Parents' suggestions for preventing cyber bullying and fostering cyber kindness. [References].	Cassidy, Wanda; Brown, Karen; Jackson, Margaret.
"My LD": Children's voices on the internet. [References].	Raskind, Marshall H; Margalit, Malka; Higgins, Eleanor L.
"New to site and needing advice.": A content analysis examining role strain and social support in an online support group for childless stepmothers.	Craig, Elizabeth A.
"Parental concerns about extended breastfeeding in a toddler": Comment by Neil Stalker: Web site discussion.	Stalker, Neil.
"Parental concerns about extended breastfeeding in a toddler": Comment by Meg Zweiback: Web site discussion. [References].	Zweiback, Meg.
"Positive and negative experiences of parents involved in online self-help groups for autism": Erratum.	Carter, Irene.
Stop importing weapons of family destruction!": Cyberdiscourses, patriarchal anxieties, and the men's backlash movement in India. [References].	Lodhia, Sharmila.
"T@ngled up in blue": Views of parents and professionals on Internet use for sexual purposes among young people with intellectual disabilities. [References].	Lofgren-Martenson, Lotta; Sorbring, Emma; Molin, Martin.
"Thanks to the Internet, we remain a family": ICT domestication by elderly immigrants and their families in Israel. [References].	Khvorostianov, Natalia.
"The child in the spider's web": Fantastical interweaving in psychotherapy with parallel settings for a child and his parents. [Italian]. [References].	De Vita, Clelia; Traversa, Sabina.
"The church of online support": Examining the use of blogs among family caregivers of persons with dementia. [References].	Anderson, Joel G; Hundt, Elizabeth; Dean, Morgan; Keim-Malpass, Jessica; Lopez, Ruth Palan.
"Virtual" parental involvement: The role of the Internet in parent-school communication.	Bouffard, Suzanne M.
Chapter: "We have these rules inside": The effects of exercising voice in a children's online forum. [References].	Cassell, Justine.
"You feel like you're in your second family": Spinning a relational web in middle school. [References].	Jewett, Sarah.
'Imagine, just 16 years old and already a dad!' The construction of young fatherhood on the Internet. [References].	Johansson, Thomas; Hammaren, Nils.
'Intimate mothering publics': Comparing face-to-face support groups and Internet use for women seeking information and advice in the transition to first-time motherhood.	Johnson, Sophia Alice.
'Is my child developing normally?': A critical review of web-based resources for parents. [References].	Williams, Nia; Mughal, Sabena; Blair, Mitch.
'Keeping families and children in mind': An evaluation of a web-based workforce resource. [References].	Reupert, Andrea; Foster, Kim; Maybery, Darryl; Eddy, Kylie; Fudge, Elizabeth.
'Mum, can I play on the Internet?' Parents' understanding, perception and responses to online advertising designed for children. [References].	Cornish, Lara Spiteri.
My mum's thirty years out of date': The role of the Internet in the transition to motherhood. [References].	O'Connor, Henrietta; Madge, Clare.
Not in front of the parents!' Young people, sexual literacies and intimate citizenship in the internet age. [References].	McLelland, Mark.
'One wants to know what a chromosome is': The internet as a coping resource when adjusting to life parenting a child with a rare genetic disorder.	Gundersen, Tonje.
'Sperm milkshakes with poo sprinkles': The challenges of identifying family meals practices through an online survey with adolescents. [References].	Tilbury, Farida; Gallegos, Danielle; Abernethie, Loraine; Dziurawiec, Suzanne.
The computer is not for you to be looking around, it is for schoolwork': Challenges for digital inclusion as Latino immigrant families negotiate children's access to the Internet. [References].	Tripp, Lisa M.
'The story in a box': Measuring the online communication behaviours of children identified as having emotional and behavioural difficulties using LENA and Noldus observer. [References].	Charlton, Jenna J. V; Law, James.
'The terrorist in my home': Teenagers' violence towards parents - constructions of parent experiences in public online message boards. [References].	Holt, Amanda.
21St century youth using critical thinking skills and practicing cyber safety when making digital decisions: An analysis of the digital devices and decisions of youth and parental perspectives of the same.	Bryant, Veneschia R.
<<I Can't Stop Now!: Counseling and therapy for adolescents with excessive media use and their families in the outpatient department for internet and computer-game addiction. [German]. [References].	Barth, Gottfried Maria.
A child health information website developed by physicians: The impact of use on perceived parental anxiety and competence of Norwegian mothers. [References].	Skranes, Lars Petter; Lohaugen, Gro C. C; Skranes, Jon.
A comparison of an Internet-based pilot program to an audio-based program for continuing education units for California Marriage Family Therapists.	Gill-Desbrow, Lunda L.
A comparison of feedback provided in vivo versus an online platform on the treatment integrity of staff working with children with autism. [References].	Pantermuehl, Rachel M; Lechago, Sarah A.
A comparison of online versus workbook delivery of a self-help positive parenting program. [References].	Sanders, Matthew R; Dittman, Cassandra K; Farruggia, Susan P; Keown, Louise J.
A comparison of parental stress and marital/couple satisfaction as reported by parents raising children diagnosed with pervasive developmental disorder: An online mixed methods study.	Weber, Pamela H.
A comparison of the effects of online synchronous versus online asynchronous versus traditional approaches on learner achievement via education of Mississippi child care providers.	Stanford, Carla Caldwell.
A comparison of three online recruitment strategies for engaging parents.	Dworkin, Jodi; Hessel, Heather; Gliske, Kate; Rudi, Jessie H.
A content analysis of eighteen scholarly journals: What has been written about online family therapy?	Livings, Jennifer.
A divergence of opinion: How those involved in child and family social work are responding to the challenges of the internet and social media. [References].	Simpson, Jennifer E.
A factorial validation of parental mediation strategies with regard to Internet use.	Symons, Katrien; Ponnet, Koen; Emmery, Kathleen; Walrave, Michel; Heirman, Wannes.
A factorial validation of parental mediation strategies with regard to Internet use. [References].	Symons, Katrien; Ponnet, Koen; Emmery, Kathleen; Walrave, Michel; Heirman, Wannes.
Chapter: A family systems approach to examining the role of the Internet in the home. [References].	Jordan, Amy B.
A family systems approach to the understanding and treatment of internet gaming disorder. [References].	Day, Isaiah.
A gamification effect in longitudinal web surveys among children and adolescents. [References].	Mavletova, Aigul.
A KFD web database system with an object-based image retrieval for family art therapy assessments.	Im, Y. H; Oh, S. G; Chung, M. J; Yu, J. H; Lee, H. S; Chang, J. K; Park, D. H.
A linguistic analysis of grooming strategies of online child sex offenders: Implications for our understanding of predatory sexual behavior in an increasingly computer-mediated world. [References].	Black, Pamela J; Wollis, Melissa; Woodworth, Michael; Hancock, Jeffrey T.
A longitudinal online interprofessional education experience involving family nurse practitioner students and pharmacy students. [References].	Collins, Andrea; Broeseker, Amy; Cunningham, Jill; Cortes, Cyndi; Beall, Jennifer; Bigham, Amy; Chang, Jongwha.
A mixed methods study investigating parental involvement and student success in high school online education.	Curtis, Heidi.
A pilot randomized trial of an online parenting skills program for pediatric traumatic brain injury: Improvements in parenting and child behavior. [References].	Antonini, Tanya N; Raj, Stacey P; Oberjohn, Karen S; Cassedy, Amy; Makoroff, Kathi L; Fouladi, Maryam; Wade, Shari L.
A pilot study exploring the educational and social/emotional benefits of web-based groups for parents of adolescents with Autism Spectrum Disorders.	Zimmerman, Eric T.
A pilot study of an online cognitive rehabilitation program for executive function skills in children with cancer-related brain injury.	Kesler, Shelli R; Lacayo, Norman J; Jo, Booil.
A pilot study of online assessment of childhood speech disorders. [References].	Waite, Monique C; Cahill, Louise M; Theodores, Deborah G; Busuttin, Sarah; Russell, Trevor G.
A pilot study of the effects of a tailored web-based intervention on promoting fruit and vegetable intake in African American families.	Wilson, Dawn K; Alia, Kassandra A; Kitzman-Ulrich, Heather; Resnicow, Ken.
A pilot web based positive parenting intervention to help bipolar parents to improve perceived parenting skills and child outcomes.	Jones, Steven; Calam, Rachel; Sanders, Matthew; Diggle, Peter J; Dempsey, Robert; Sadhnani, Vaneeta.
Chapter: A public health approach to addressing Internet child sexual exploitation. [References].	Clarke, Megan; Ribisl, Kurt M; Runyan, Desmond; Runyan, Carol.
A qualitative investigation of staff's practical, personal and philosophical barriers to the implementation of a web-based platform in a child mental health setting. [References].	Town, Rosa; Midgley, Nick; Ellis, Louise; Tempest, Rebecca; Wolpert, Miranda.
A qualitative narrative phenomenological study: Parental perceptions in choosing online educational classes for gifted children.	Stein, Kirsten L.
A qualitative study into parental mediation of adolescents' Internet use. [References].	Symons, Katrien; Ponnet, Koen; Walrave, Michel; Heirman, Wannes.
A qualitative study of communication among child advocacy multidisciplinary team members using a web-based case tracking system.	Johnson, Lisa B.
A randomised controlled trial of a web-based multi-modal therapy program to improve executive functioning in children and adolescents with acquired brain injury. [References].	Piovesana, Adina; Ross, Stephanie; Lloyd, Owen; Whittingham, Koa; Ziviani, Jenny; Ware, Robert S; McKinlay, Lynne; Boyd, Roslyn N.
A randomised controlled trial of a web-based educational program in child mental health for schoolteachers. [References].	Pereira, Celina Andrade; Wen, Chao Lung; Miguel, Euripedes Constantino; Polanczyk, Guilherme V.
A randomised efficacy study of Web-based synthetic and analytic programmes among disadvantaged urban kindergarten children. [References].	Comaskey, Erin M; Savage, Robert S; Abrami, Philip.
A randomized controlled pilot trial of a Web-based resource to improve cancer knowledge in adolescent and young adult survivors of childhood cancer. [References].	Kunin-Batson, Alicia; Steele, Jeanne; Mertens, Ann; Neglia, Joseph P.
A randomized controlled trial evaluating a low-intensity interactive online parenting intervention, Triple P Online Brief, with parents of children with early onset conduct problems. [References].	Baker, Sabine; Sanders, Matthew R; Turner, Karen M. T; Morawska, Alina.
A randomized controlled trial evaluating the efficacy of Triple P Online with parents of children with early-onset conduct problems.	Sanders, Matthew R; Baker, Sabine; Turner, Karen M.T.
A randomized controlled trial of web-based training to increase activity in children with cerebral palsy. [References].	Mitchell, Louise E; Ziviani, Jenny; Boyd, Roslyn N.
A randomized controlled trial of a web-based early intervention for children and their parents following unintentional injury. [References].	Cox, Catherine M; Kenardy, Justin A; Hendrikz, Joan K.
A randomized controlled trial of Internet-based self-help training for recurrent headache in childhood and adolescence. [References].	Trautmann, Ellen; Kroner-Herwig, Birgit.
A randomized study of Internet parent training accessed from community technology centers. [References].	Irvine, A. Blair; Gelatt, Vicky A; Hammond, Michael; Seeley, John R.
A randomized trial of teen online problem solving: Efficacy in improving caregiver outcomes after brain injury. [References].	Wade, Shari L; Walz, Nicolay C; Carey, JoAnne; McMullen, Kendra M; Cass, Jennifer; Mark, Erin; Yeates, Keith Owen.
A randomized, controlled trial to test the efficacy of an online, parent-based intervention for reducing the risks associated with college-student alcohol use. [References].	Donovan, Elizabeth; Wood, Mollie; Frayjo, Kezia; Black, Ryan A; Surette, Daniel A.
A review of e-health interventions for maternal and child health in sub-Sahara Africa. [References].	Obasola, Oluwaseun Ireti; Mabawonku, Iyabo; Lagunju, Ikeoluwa.
A review of guidelines on home drug testing Web sites for parents. [References].	Washio, Yukiko; Fairfax-Columbo, Jaymes; Ball, Emily; Cassey, Heather; Arria, Amelia M; Bresani, Elena; Curtis, Brenda L; Kirby, Kimberly C.
A study of a Dutch online decision aid for parents of children with ADHD. [References].	Ossebaard, Hans C; van Gemert-Pijnen, Julia E. W. C; Sorbi, Marjolijn J; Seydel, Erwin R.
A study of parental understanding of and intervention in cyberbullying among children in fourth through eighth grade.	Levine, Emily L.
A study of parents with children participating in online education, grades 9-12: Reasons for selecting, criteria used, and barriers experienced.	McClure Lautenslager, Crystal C.
A study on Chinese bulletin board system forums: How Internet users contribute to set up the contemporary notions of family and marriage. [References].	Ye, WeiMing; Sarrica, Mauro; Fortunati, Leopoldina.
A study on family function related to internet overuse in middle school students in Shanghai. [Chinese]. [References].	Li, Hai-Tong; Du, Ya-Song; Jiang, Wen-Qing; Wang, Yu-Feng.
A survey of the factors influencing parents in Michigan to select full-time cyber learning for their children in grades K-6.	Chandler, John A.
A systematic review of internet-based supportive interventions for caregivers of patients with dementia. [References].	Boots, L. M. M; de Vugt, M. E; van Knippenberg, R. J. M; Kempen, G. I. J. M; Verhey, F. R. J.
A tailored web-based psychoeducational intervention for cancer patients and their family caregivers. [References].	Northouse, Laurel; Schafenacker, Ann; Barr, Kathryn L. C; Katapodi, Maria; Yoon, Hyojin; Brittain, Kelly; Song, Lixin; Ronis, David L; An, Larry.
A tangled web: Parental contact with children in kinship care. [References].	Kiraly, Meredith; Humphreys, Cathy
A tangled web: The challenges of implementing an evidence-based social engagement intervention for children with autism in urban public school settings. [References].	Locke, Jill; Olsen, Anne; Wideman, Rukiya; Downey, Margaret Mary; Kretzmann, Mark; Kasari, Connie; Mandell, David S.
A theme analysis of experiences reported by adult children of alcoholics in online support forums. [References].	Haverfield, Marie C; Theiss, Jennifer A.
A theory-based online hip fracture resource center for caregivers. [References].	Nahm, Eun-Shim; Resnick, Barbara; Orwig, Denise; Magaziner, Jay; Bellantoni, Michele; Sterling, Robert; Brennan, Patricia F.
A virtual childhood obesity collaborative: Satisfaction with online continuing education. [References].	Gance-Cleveland, Bonnie; Aldrich, Heather; Dandreaux, Danielle; Oetzel, Keri Bolton; Schmiege, Sarah.
A web of relationships: Caregivers' perspectives on the complexity of working with infants and toddlers.	Elliot, Enid Frances.
A web-based assessment of pediatrics resident medical knowledge in childhood hereditary gastrointestinal cancer predisposing syndromes. [References].	Stoner, Julie; Qi, Yongyue; Erdman, Steven H; Attard, Thomas M
A web-based early intervention can prevent long-term PTS reactions in children with high initial distress following accidental injury. [References].	Kenardy, Justin A; Cox, Catherine M; Brown, Felicity L.
A Web-based family problem-solving intervention for families of children with traumatic brain injury. [References].	Wade, Shari L; Wolfe, Christopher R; Pestian, John P.
A web-based mental health program: Reaching parents at work.	Deitz, Diane K; Cook, Royer F; Billings, Douglas W; Hendrickson, April.
A web-based protocol for training professional caregivers of persons with dementia. (1681)	Ferguson, Kyle E.
A Web-based psychoeducational program for informal caregivers of patients with Alzheimer's disease: A pilot randomized controlled trial.	Cristancho-Lacroix, Victoria; Wrobel, Jeremy; Cantegreil-Kallen, Inge; Dub, Timothee; Rouquette, Alexandra; Rigaud, Anne-Sophie.
A web-based survey of mother-infant bond, attachment experiences, and metacognition in posttraumatic stress following childbirth. [References].	Williams, Charlotte; Taylor, Emily Patricia; Schwannauer, Matthias.
A Web-based tutorial for parents of young children with autism: Results from a pilot study. [References].	Kobak, Kenneth A; Stone, Wendy L; Wallace, Elizabeth; Warren, Zachary; Swanson, Amy; Robson, Kraig.
A web-based videoconferencing approach to training caregivers in rural areas to compensate for problems related to traumatic brain injury. [References].	Sander, Angelle M; Clark, Allison N; Atchison, Timothy B; Rueda, Misty.
A Web-based, computer-tailored smoking prevention program to prevent children from starting to smoke after transferring to secondary school: Randomized controlled trial. [References].	Cremers, Henricus-Paul; Mercken, Liesbeth; Candel, Math; de Vries, Hein; Oenema, Anke.
A web-based, health promotion program for adolescent girls and their mothers who reside in public housing. [References].	Schwinn, Traci M; Schinke, Steven; Fang, Lin; Kandasamy, Suganthi.
Access to the internet in an acute child and adolescent mental health inpatient unit. [References].	Stanton, Josephine; af Hagelsrum, Emma Drake; Stasiak, Karolina.
Accessible online neuroplasticity-targeted training for children with ADHD. [References].	Mishra, Jyoti; Merzenich, Michael M; Sagar, Rajesh.
Accessing and evaluating the Internet for patient and family education. [References].	Cutilli, Carolyn Crane.
Accuracy of phenotyping of autistic children based on internet implemented parent report. [References].	Lee, Hane; Marvin, Alison R; Watson, Tamara; Piggot, Judith; Law, J. Kiely; Law, Paul A; Constantino, John N; Nelson, Stanley F.
Adaptation and psychometric evaluation of the Young Diagnostic Questionnaire (YDQ) for parental assessment of adolescent problematic Internet use. [References].	Wartberg, Lutz; Kriston, Levente; Kegel, Katharina; Thomasius, Rainer.
Adaptation from paper-pencil to web-based administration of a parent-completed developmental questionnaire for young children. [References].	Yovanoff, Paul; Squires, Jane; McManus, Suzanne.
Adapting an in-person patient-caregiver communication intervention to a tailored web-based format. [References].	Zulman, Donna M; Schafenacker, Ann; Barr, Kathryn L. C; Moore, Ian T; Fisher, Jake; McCurdy, Kathryn; Derry, Holly A; Saunders, Edward W; An, Lawrence C; Northouse, Laurel.
Adapting Internet-delivered parent-child interaction therapy to treat co-occurring disruptive behavior and callous-unemotional traits: A case study. [References].	Fleming, Georgette E; Kimonis, Eva R; Datyner, Amy; Comer, Jonathan S.
Addiction to highly pleasurable food as a cause of the childhood obesity epidemic: A qualitative internet study. [References].	Pretlow, Robert A.
Addiction to online games? When children and adolescents play too much. [Danish]. [References].	Sorensen, Estrid.
Addictive Internet use and parenting patterns among secondary school students in Guangzhou and Hong Kong. [References].	Cheung, Chau-kiu; Yue, Xiao Dong; Wong, Dennis Sing-wing.
Addressing the public health problem of bullying in middle schools via a brief online e-health avatar-cartoon video intervention designed for mother-child dyads: Investigating pre-to-post video stages of change and self-efficacy - and factors related to diffusion of the e-health.	Gokool-Sheikh, Felicia Asha.
ADHD and autistic traits, family function, parenting style, and social adjustment for internet addiction among children and adolescents in Taiwan: A longitudinal study. [References].	Chen, Yi-Lung; Chen, Sue-Huei; Gau, Susan Shur-Fen.
ADHD and Internet addiction in children and adolescents. [German]. [References].	Barth, Gottfried Maria; Renner, Tobias J.
Adolescent and parent content preferences and predictors of intention to use an online healthy weight website for adolescents. [References].	Baulch, Jacqueline; Chester, Andrea; Brennan, Leah.
Adolescent and parent experiences with a primary care/internet-based depression prevention intervention ((CATCH-IT). [References].	Iloabachie, Chidubem; Wells, Corrie; Goodwin, Brady; Baldwin, Melinda; Vanderplough-Booth, Karen; Gladstone, Tracy; Murray, Michael; Fogel, Joshua; Van Voorhees, Benjamin W.
Adolescent and parent treatment goals in an Internet-delivered chronic pain self-management program: Does agreement of treatment goals matter? [References].	Fisher, Emma; Bromberg, Maggie H; Tai, Gabrielle; Palermo, Tonya M.
Adolescent online gambling: The impact of parental practices and correlates with online activities. [References].	Floros, Georgios D; Siomos, Konstantinos; Fisoun, Virginia; Geroukalis, Dimitrios.
Adolescent problematic Internet use: Is a parental rating suitable to estimate prevalence and identify familial correlates? [References].	Wartberg, Lutz; Kriston, Levente; Broning, Sonja; Kegel, Katharina; Thomasius, Rainer.
Adolescents' internet search strategies: Drawing upon familiar cognitive paradigms when accessing electronic information sources. [References].	Guinee, Kathleen; Eagleton, Maya B; Hall, Tracey E.
Adolescents' privacy concerns and information disclosure online: The role of parents and the Internet. [References].	Shin, Wonsun; Kang, Hyunjin.
Adolescents' risky online behaviours: The influence of gender, religion, and parenting style. [References].	Lau, Wilfred W. F; Yuen, Allan H. K.
Adoptees' curiosity and information-seeking about birth parents in emerging adulthood: Context, motivation, and behavior. [References].	Wrobel, Gretchen Miller; Grotevant, Harold D; Samek, Diana R; Von Korff, Lynn.
Adoptive family experiences of post-adoption contact in an internet era. [References].	Greenhow, Sarah; Hackett, Simon; Jones, Christine; Meins, Elizabeth.
Adult children caregivers' experiences with online and in-person peer support. [References].	Wasilewski, Marina Bastawrous; Webster, Fiona; Stinson, Jennifer N; Cameron, Jill I.
Adult perceptions of cyberbullying and implications for parental education.	Jones, Tiffanie L.
Adult-adult and adult-child/adolescent online sexual interactions: An exploratory self-report study on the role of situational factors. [References].	Bergen, Emilia; Ahto, Anna; Schulz, Anja; Imhoff, Roland; Antfolk, Jan; Schuhmann, Petya; Alanko, Katarina; Santtila, Pekka; Jern, Patrick.
Advantages and limitations of web-based surveys: Evidence from a child mental health survey. [References].	Heiervang, Einar; Goodman, Robert.
Advert saliency distracts children's visual attention during task-oriented internet use. [References].	Holmberg, Nils; Sandberg, Helena; Holmqvist, Kenneth.
Advertising or games? Advergames on the internet gaming sites targeting children. [References].	An, Soontae; Kang, Hannah.
Advocacy, efficacy, and engagement in an online network for Latino childhood obesity prevention. [References].	Ramirez, Amelie G; Gallion, Kipling J; Despres, Cliff; Aguilar, Rosalie P; Adeigbe, Rebecca T; Seidel, Sarah E; McAlister, Alfred L.
After the injury: Initial evaluation of a web-based intervention for parents of injured children. [References].	Marsac, M. L; Kassam-Adams, N; Hildenbrand, A. K; Kohser, K. L; Winston, F. K.
Age differences in children's understanding of the complexity of the Internet. [References].	Yan, Zheng.
Agreement on web-based diagnoses and severity of mental health problems in Norwegian child and adolescent mental health services. [References].	Brondbo, Hakan; Mathiassen, Borge; Martinussen, Monica; Heiervang, Einar; Eriksen, Mads; Kvernmo, Siv.
All we need to fear is fear itself: Overcoming the internet resistance of child psychiatrists. [References].	Lefebvre, Arlette.
ALS patients and caregivers communication preferences and information seeking behaviour. [References].	Chio, A; Montuschi, A; Cammarosano, S; De Mercanti, S; Cavallo, E; Ilardi, A; Ghiglione, P; Mutani, R; Calvo, A.
Altered functional connectivity in default mode network in internet gaming disorder: Influence of childhood ADHD. [References].	Lee, Deokjong; Lee, Junghan; Lee, Jung Eun; Jung, Young-Chul.
Alternative modes of delivery for the family dispute resolution: The Telephone Dispute Resolution Service and the online FDR project.	Thomson, Mark.
Alzheimer's Caregiver Support Online: Lessons learned, initial findings and future directions. [References].	Glueckauf, Robert L; Loomis, Jeffrey S.
Alzheimer's Disease and Related Disorders caregiver's acceptance of a web-based structured written emotional expression intervention.	Ko, Ji Woon.
An analysis of Irish primary school children's internet usage and the associated safety implications. [References].	O'Reilly, Derek; O'Neill, Caroline.
An analysis of teacher communication patterns with parents whose children attend an online school.	Licata, Michelle Fiore.
An ecological systems approach to reduce children's encounters with obscenity on the Internet.	Trisnadi-Rages, Leo Vivara.
Chapter: An empirical study about the use of the Internet and computer games among Croatian children. [References].	Vorkapic, Sanja Tatalovic; Polanec, Elma.
An evaluation of an Internet-delivered eating disorder prevention program for adolescents and their parents. [References].	Brown, Jennifer Bruning; Winzelberg, Andrew J; Abascal, Liana B; Taylor, C. Barr.
An evaluation of an Internet-delivered eating disorder prevention program for adolescents and their parents.	Bruning Brown, Jennifer Lyn.
An evaluation of the feasibility of an online family-based indicated prevention program for adolescent eating disorders.	Lebow, Jocelyn R.
An examination of the relationship between health information use and health orientation in Korean mothers: Focusing on the type of health information. [References].	Chae, Jiyoung; Quick, Brian L.
An examination of web-based information on the transition to school for children who are deaf or hard of hearing. [References].	Curle, Deirdre M.
An experimental investigation of the influence of health information on children's taste preferences. [References].	Wardle, Jane; Huon, Gail.
An exploration of how young people and parents use online support in the context of living with cystic fibrosis. [References].	Kirk, Susan; Milnes, Linda.
An exploratory randomised controlled trial of a web-based integrated bipolar parenting intervention (IBPI) for bipolar parents of young children (aged 3-10). [References].	Jones, Steven; Wainwright, Laura D; Jovanoska, Jelena; Vincent, Helen; Diggle, Peter J; Calam, Rachel; Parker, Rob; Long, Rita; Mayes, Debbie; Sanders, Matthew; Lobban, Fiona.
An Interactive Web-based Intervention for Persons With TBI and Their Families: Use and Evaluation by Female Significant Others. [References].	Rotondi, Armando J; Sinkule, Jennifer; Spring, Michael.
An Internet cognitive-behavioral skills-based program for child anxiety.	Keller, Melody Lee.
An Internet Discussion Board for Parents of Mentally Ill Young Children. [References].	Scharer, Kathleen.
An Internet study of men sexually attracted to children: Correlates of sexual offending against children. [References].	Bailey, J. Michael; Bernhard, Paula A; Hsu, Kevin J.
An Internet study of men sexually attracted to children: Sexual attraction patterns. [References].	Bailey, J. Michael; Hsu, Kevin J; Bernhard, Paula A.
An Internet version of the Diagnostic Interview Schedule for Children (DISC-IV): Correspondence of the ADHD section with the paper-and-pencil version. [References].	Steenhuis, Mark-Peter; Serra, Marike; Minderaa, Rudolf Boudewijn; Hartman, Catharina Annette.
An Internet-Based Design Game as a Mediator of Children's Environmental Visions. [References].	Kytta, Marketta; Kaaja, Mirkka; Horelli, Lisa.
An Internet-based education program improves breastfeeding knowledge of maternal-child healthcare providers. [References].	O'Connor, Mary E; Brown, Emil W; Lewin, Linda Orkin.
An Internet-based intervention for health promotion in family caregivers-Results of a pilot study. [German]. [References].	Bottche, Maria; Klasen, Mathias; Knaevelsrud, Christine.
An interpretative phenomenological analysis study on the effects of cyberbullying on public school children in Central Pennsylvania.	Krause, Carl Lance.
An investigation into the applicability of the Ward and Siegert Pathways Model of child sexual abuse with Internet offenders. [References].	Middleton, David; Elliott, Ian A; Mandeville-Norden, Rebecca; Beech, Anthony R.
An investigation of internet-based information for mothers in stepfamilies. [References].	Miller, Anna; Cartwright, Claire.
An online calculator to compute phonotactic probability and neighborhood density on the basis of child corpora of spoken American English. [References].	Storkel, Holly L; Hoover, Jill R.
An online evaluation of a website featuring a brief electronic media e-health educational intervention to increase fruit and vegetable intake and physical activity among african american mothers and children.	Chung, Alicia.
An online evaluation of an e-health video designed to provide diabetes education to Latina caregivers of older adults with diabetes: A mixed-methods feasibility study.	Zaldivar, Andrea.
An online family intervention to reduce parental distress following pediatric brain injury. [References].	Wade, Shari L; Carey, Joanne; Wolfe, Christopher R.
An online health prevention intervention for youth with addicted or mentally ill parents: Experiences and perspectives of participants and providers from a randomized controlled trial. [References].	Woolderink, Marla; Bindels, Jill A. P. M; Evers, Silvia M. A. A; Paulus, Aggie T. G; van Asselt, Antoinette D. I; van Schayck, Onno C. P.
An online interdisciplinary discussion: Promoting collaboration between early childhood and special education preservice teachers. [References].	Geer, Cynthia; Hamill, Lee.
An online positive parenting skills programme for paediatric traumatic brain injury: Feasibility and parental satisfaction. [References].	Antonini, Tanya N; Raj, Stacey P; Oberjohn, Karen S; Wade, Shari L.
An online survey of caribbean immigrant mothers of school-age children: The frequency, stage of change, and self-efficacy for performing key behaviors recommended for the prevention of childhood obesity.	Blair-Dawson, Andrea.
An online survey of family members' beliefs and attitudes about smoking and mental illness. [References].	Aschbrenner, Kelly A; Dixon, Lisa B; Naslund, John A; Bienvenida, John Carlo M; McManus, Kinsey L; Bartels, Stephen J; Brunette, Mary F.
An online training program for parents of children with autism.	Kolb, Mary Joy.
Annual research review: Harms experienced by child users of online and mobile technologies: The nature, prevalence and management of sexual and aggressive risks in the digital age. [References].	Livingstone, Sonia; Smith, Peter K.
Antecedent influences on children's extrinsic motivation to go online. [References].	Vieira, Edward T Jr.; Grantham, Susan.
Application use, online relationship types, self-disclosure, and Internet abuse among children and youth: Implications for education and Internet safety programs. [References].	Blau, Ina.
Are online catalogs for children giving them what they need? Children's cognitive development and information seeking and their impact on design.	Creel, Stacy.
Assessing an infant feeding web site as a nutrition education tool for child care providers. [References].	Clark, Alena; Anderson, Jennifer; Adams, Elizabeth; Baker, Susan; Barrett, Karen.
Assessing an Internet-based parenting intervention for mothers with a serious mental illness: A randomized controlled trial. [References].	Kaplan, Katy; Solomon, Phyllis; Salzer, Mark S; Brusilovskiy, Eugene.
Assessing children's speech intelligibility and oral structures, and functions via an Internet-based telehealth system. [References].	Waite, Monique C; Theodoros, Deborah G; Russell, Trevor G; Cahill, Louise M.
Assessing communication competence in an online study: Toward informing subsequent interventions among older adults with cancer, their lay caregivers, and peers. [References].	Query, Jim L Jr.; Wright, Kevin.
Assessing the impact of an internet-based parenting intervention for mothers with psychiatric disabilities: A randomized controlled trial.	Kaplan, Katharine McGinley.
Assessing the readability of mental health Internet brochures for children and adolescents. [References].	King, Maia M; Winton, Alan S. W; Adkins, Angela D.
Assessment and treatment of online child pornography users. [French]. [References].	Goyette, Mathieu; Rouleau, Joanne-Lucine; Renaud, Patrice; Fortin, Francis.
Chapter: Assessment issues with internet-addicted children and adolescents. [References].	Young, Kimberly S.
Assessment of children's literacy via an Internet-based telehealth system. [References].	Waite, Monique C; Theodoros, Deborah G; Russell, Trevor G; Cahill, Louise M.
Association between childhood and adult attention deficit hyperactivity disorder symptoms in Korean young adults with Internet addiction. [References].	Kim, DongIll; Lee, Deokjong; Lee, Junghan; Namkoong, Kee; Jung, Young-Chul.
Association between morningness-eveningness and the severity of compulsive Internet use: The moderating role of gender and parenting style. [References].	Lin, Yu-Hsuan; Gau, Susan Shur-Fen.
Associations between child maltreatment, PTSD, and internet addiction among Taiwanese students. [References].	Hsieh, Yi-Ping; Shen, April Chiung-Tao; Wei, Hsi-Sheng; Feng, Jui-Ying; Huang, Soar Ching-Yu; Hwa, Hsiao-Lin.
Attachment and family functioning in patients with internet addiction. [References].	Senormanci, Omer; Senormanci, Guliz; Guclu, Oya; Konkan, Ramazan.
Attitudes about internet support groups among adolescents and young adults with neurofibromatosis type 1 and their parents. [References].	Martin, Staci; Wolters, Pamela L; Baldwin, Andrea; Roderick, Marie Claire; Toledo-Tamula, Mary Anne; Gillespie, Andrea; Widemann, Brigitte.
Attitudes and parenting dimensions in parents' regulation of internet use by primary and secondary school children. [References].	Alvarez, M; Torres, A; Rodriguez, E; Padilla, S; Rodrigo, M.J.
Attitudes, beliefs, and behaviors of academically talented and well-abled middle school children in their use of the Internet.	Geyer, Roger W.
Attributions of blame in a hypothetical internet solicitation case: Roles of victim naivety, parental neglect and respondent gender. [References].	Rogers, Paul; Wczasek, Ryan; Davies, Michelle.
Authored assemblages in a digital world: Illustrations of a child's online social, critical and semiotic meaning-making. [References].	Winters, Kari-Lynn; Vratulis, Vetta.
Authoritative feeding behaviors to reduce child BMI through online interventions. [References].	Frenn, Marilyn; Pruszynski, Jessica E; Felzer, Holly; Zhang, Jiannan.
Autism and family interventions through technology: A description of a Web-based tool to educate fathers of children with autism. [References].	Ferdig, Richard E; Amberg, Hilary G; Elder, Jennifer H; Donaldson, Susan A; Valcante, Gregory; Bendixen, Roxanna.
Autistic traits and internet gaming addiction in Chinese children: The mediating effect of emotion regulation and school connectedness. [References].	Liu, Sha; Yu, Chengfu; Conner, Bradley T; Wang, Suiping; Lai, Weiping; Zhang, Wei.
Awareness and treatment of alcohol dependence in Japan: Results from internet-based surveys in persons, family, physicians and society. [References].	Taguchi, Yurie; Takei, Yoshiyuki; Sasai, Ryoko; Murteira, Susana.
Balancing participation and risks in children's internet use: The role of internet literacy and parental mediation. [References].	Lee, Sook-Jung; Chae, Young-Gil.
Balancing work, family, and student roles: A phenomenological study of the adult female graduate online learner.	Rousseau, Charlene X.
Barriers and facilitators to online portal use among patients and caregivers in a safety net health care system: A qualitative study. [References].	Tieu, Lina; Sarkar, Urmimala; Schillinger, Dean; Ralston, James D; Ratanawongsa, Neda; Pasick, Rena; Lyles, Courtney R.
Barriers, facilitators, and usability of an Internet intervention for children aged 1 to 10 years with insomnia. [References].	Speth, Tamara A; Coulombe, J. Aimee; Markovich, Adria N; Chambers, Christine T; Godbout, Roger; Gruber, Reut; Hall, Wendy A; Reid, Graham J; Stremler, Robyn; Weiss, Shelly K; Witmans, Manisha; Corkum, Penny V.
BDNF Val66Met and childhood adversity on response to physical exercise and internet-based cognitive behavioural therapy in depressed Swedish adults. [References].	Rahman, Md Shafiqur; Millischer, Vincent; Zeebari, Zangin; Forsell, Yvonne; Lavebratt, Catharina.
Beliefs and practices regarding autism in Indian families now settled abroad: An Internet survey. [References].	Ravindran, Neeraja; Myers, Barbara J.
Bereaved parents' online grief communities: De-tabooing practices or relation-building grief-ghettos? [References].	Christensen, Dorthe Refslund; af Segerstad, Ylva Hard; Kasperowski, Dick; Sandvik, Kjetil.
Bereavement and religion online: Stillbirth, neonatal loss, and parental religiosity. [References].	Bakker, Janel Kragt; Paris, Jenell.
Bereavement in the family as a result of suicide: A qualitative study using internet technology.	Green, Gerard A.
Bereavement, gender, and cyberspace: A content analysis of parents' memorials to their children. [References].	Musambira, George W; Hastings, Sally O; Hoover, Judith D.
Beyond the boundaries of the sacred garden: Children and the Internet. [References].	Quigley, Marian; Blashki, Kathy.
Bidirectional associations between family factors and Internet addiction among adolescents in a prospective investigation. [References].	Ko, Chih-Hung; Wang, Peng-Wei; Liu, Tai-Ling; Yen, Cheng-Fang; Chen, Cheng-Sheng; Yen, Ju-Yu.
Body satisfaction, eating disorders and suicide ideation in an Internet sample of self-harmers reporting and not reporting childhood sexual abuse. [References].	Murray, Craig David; Macdonald, Sophie; Fox, Jezz.
Book Review: Medical, Legal, and Social Science Aspects of Child Sexual Exploitation: A Comprehensive Review of Pornography, Prostitution, and Internet Crimes.	Myers, John E. B.
Book Review: ScreenPlay: Children and Computing in the Home and Cyberkids: Children in the Information Age.	Willett, Rebekah.
Breaking the silence: Parentally suicide-bereaved youths' self-disclosure on the internet and the social responses of others related to stigma. [References].	Silven Hagstrom, Anneli.
Breast-feeding and maternal health in online mothers. [References].	Mezzacappa, Elizabeth Sibolboro; Guethlein, William; Katkin, Edward S.
Breathe Easier Online: Evaluation of a randomized controlled pilot trial of an Internet-based intervention to improve well-being in children and adolescents with a chronic respiratory condition. [References].	Newcombe, Peter A; Dunn, Tamara L; Casey, Leanne M; Sheffield, Jeanie K; Petsky, Helen; Anderson-James, Sophie; Chang, Anne B.
Bridging the disability divide? Young children's and teenager's with disability internet experiences in Greece. [References].	Tsaliki, Liza; Kontogianni, Sonia.
Brief Internet-based intervention reduces posttraumatic stress and prolonged grief in parents after the loss of a child during pregnancy: A randomized controlled trial. [References].	Kersting, Anette; Dolemeyer, Ruth; Steinig, Jana; Walter, Franziska; Kroker, Kristin; Baust, Katja; Wagner, Birgit.
Brief online surveys to monitor and evaluate facilitated peer support groups for caregivers of children with special needs. [References].	Wynter, Karen; Hammarberg, Karin; Sartore, Gina-Maree; Cann, Warren; Fisher, Jane.
Brief report: A pilot study of a web-based resource for families of children and cancer. [References].	Ewing, Linda J; Long, Kristin; Rotondi, Armando; Howe, Chelsea; Bill, Lauren; Marsland, Anna L.
Brief report: A web-based pilot study of childhood sexual abuse, recent stressful events, and alcohol use in women. [References].	Sartor, Carolyn E; O'Malley, Stephanie S.
Brief report: Description of feasibility and satisfaction findings from an innovative online family problem-solving intervention for adolescents following traumatic brain injury. [References].	Wade, Shari L; Walz, Nicolay Chertkoff; Carey, JoAnne C; Williams, Kendra M.
Brief report: Web-based management of adolescent chronic pain: Development and usability testing of an online family cognitive behavioral therapy program. [References].	Long, Anna C; Palermo, Tonya M.
Brokering new technologies: The role of children in their parents' usage of the internet. (1751) [References].	Correa, Teresa; Straubhaar, Joseph D; Chen, Wenhong; Spence, Jeremiah.
Building a web of support for caregivers of persons with stroke. [References].	Steiner, Victoria; Pierce, Linda L.
Building better caregivers: A pilot online support workshop for family caregivers of cognitively impaired adults. [References].	Lorig, Kate; Thompson-Gallagher, Dolores; Traylor, Laural; Ritter, Philip L; Laurent, Diana D; Plant, Kathryn; Thompson, Larry W; Hahn, Theodore J.
Chapter: Building capacity for positive communication: A web-based mother-daughter communication resource to support work-family balance. [References].	Katsikitis, Mary; Jones, Christian; Muscat, Melody; Crawford, Kate.
Can a Web-based family problem-solving intervention work for children with traumatic brain injury? [References].	Wade, Shari L; Wolfe, Christopher R; Brown, Tanya Maines; Pestian, John P.
Can online grocery shopping solve the food desert problem of 3rd Ward households with school aged children?	Handy, Maribel Soto.
Can web based parental training on coping with family stress be successful? [German]. [References].	Hanggi, Yves.
Care to plan: An online tool that offers tailored support to dementia caregivers . [References].	Gaugler, Joseph E; Reese, Mark; Tanler, Richard.
Caregiver and adolescent responses to food and beverage marketing exposures through an online survey. [References].	Kumar, Gayathri; Zytnick, Deena; Onufrak, Stephen; Harris, Jennifer L; Wethington, Holly; Kingsley, Beverly; Park, Sohyun.
Caregiver-mediated exercises with e-health support for early supported discharge after stroke (CARE4STROKE): Study protocol for a randomized controlled trial. [References].	Vloothuis, Judith; Mulder, Marijn; Nijland, Rinske H. M; Konijnenbelt, Manin; Mulder, Henry; Hertogh, Cees M. P. M; van Tulder, Maurits; Kwakkel, Gert; van Wegen, Erwin.
Caregivers and health on the Internet or ''E-caregivers'' help each other. [French]. [References].	Dubreuil, A; Hazif-Thomas, C.
Caregivers of older adults: Advantages and disadvantages of Internet-based social support. [References].	Colvin, Jan; Chenoweth, Lillian; Bold, Mary; Harding, Cheryl.
Caring for Others: Internet Health Care Support Intervention for Family Caregivers of Persons With Alzheimer's, Stroke, or Parkinson's Disease. [References]	Marziali, Elsa; Donahue, Peter; Crossin, Gillian.
Caring for Others: Internet Video-Conferencing Group Intervention for Family Caregivers of Older Adults With Neurodegenerative Disease. [References].	Marziali, Elsa; Donahue, Peter.
Case study: The perception of online tutorials---habitually absent students with familial or socioeconomic circumstances.	Hudson, Glyniss A.
Chapter: Caught in the web: Internet risks for children. [References].	Cartwright, Glenn F; Finkelstein, Adam B. A; Maennling, Matthew K. B.
Central or peripheral? Information elaboration cues on childhood vaccination in an online parenting forum. [References].	Goh, Debbie; Chi, Jianxing.
Challenges with online research for couples and families: Evaluating nonrespondents and the differential impact of incentives. [References].	Busby, Dean M; Yoshida, Keitaro.
Changes in physical activity and sedentary behavior in a randomized trial of an Internet-based versus workbook-based family intervention study. [References].	Catenacci, Victoria; Barrett, Christopher; Odgen, Lorraine; Browning, Ray; Schaefer, Christine Adele; Hill, James; Wyatt, Holly.
Changes in the nonfiction reading practices of second grade readers as a result of parent-teacher collaboration using online instructional videos.	Detmer, Erin L; Detmer, Erin L.
Characteristics of food industry web sites and "advergames" targeting children. [References].	Culp, Jennifer; Bell, Robert A; Cassady, Diana.
Characteristics of health information gatherers, disseminators, and blockers within families at risk of hereditary cancer: Implications for family health communication interventions. [References].	Koehly, Laura M; Peters, June A; Kenen, Regina; Hoskins, Lindsey M; Ersig, Anne L; Kuhn, Natalia R; Loud, Jennifer T; Greene, Mark H.
Characteristics of Internet child pornography offenders: A comparison with child molesters. [References].	Webb, L; Craissati, J; Keen, S.
Characteristics of the Internet for criminal child sexual abuse by online groomers. [References].	Davidson, Julia; Gottschalk, Petter.
CHESS improves cancer caregivers' burden and mood: Results of an eHealth RCT. [References].	DuBenske, Lori L; Gustafson, David H; Namkoong, Kang; Hawkins, Robert P; Atwood, Amy K; Brown, Roger L; Chih, Ming-Yuan; McTavish, Fiona; Carmack, Cindy L; Buss, Mary K; Govindan, Ramaswamy; Cleary, James F.
Child and adolescent mental health Web resources.	Bergren, Martha Dewey.
Child development instructors' and undergraduates' perspectives and experiences in online education through second culture acquisition and cognitive load lenses: A mixed methods study.	Quong, Jennifer.
Child maltreatment, alexithymia, and problematic Internet use in young adulthood. [References].	Yates, Tuppett M; Gregor, Margo A; Haviland, Mark G.
Child of the internet: Perceptions of creativity in e-identities.	Foo, C. T.
Child pornography and the internet. [References].	Temporini, Humberto.
Chapter: Child pornography and the Internet.	Malesky, L. Alvin Jr.; Ennis, Liam; Gress, Carmen L. Z.
Child pornography and the Internet: Policing and treatment issues. [References].	Burke, Anne; Sowerbutts, Shawn; Blundell, Barry; Sherry, Michael.
Child pornography and the Internet: Perpetuating a cycle of abuse. [References].	Quayle, Ethel; Taylor, Max.
Child pornography and the Internet. [References].	McCabe, Kimberly A.
Child pornography offenders detected by surveillance of the internet and by other methods. [References].	Nielssen, Olav; O'Dea, Jeremy; Sullivan, Danny; Rodriguez, Marcelo; Bourget, Dominique; Large, Matthew.
Child pornography on the Internet. [Spanish]. [References].	Negredo, Laura; Herrero, Oscar.
Child pornography on the Internet: An international "crisis" from a Canadian perspective.	Smyth, Sara M.
Child pornography use and internet solicitation in the diagnosis of pedophilia.	Seto, Michael C.
Child seduction and self-representation on the Internet. [References].	Quayle, Ethel; Taylor, Max.
Child sexual abuse and psychological impairment in victims: Results of an online study initiated by victims. [References].	Schaefer, Gerard A; Mundt, Ingrid A; Ahlers, Christoph J; Bahls, Christian.
Child sexual abuse images online: Implications for social work training and practice. [References].	Martin, Jennifer.
Child sexual abuse images online: Confronting the problem. [References].	Martin, Jennifer; Slane, Andrea.
Child Sexual Abuse Online-Typology and psychological treatment. [Danish]. [References].	Jansen, Helene Almind.
Child sexual abuse prevention goes online: Introducing "Cool and Safe" and its effects. [References]	Muller, Anna R; Roder, Mandy; Fingerle, Michael.
Child sexual abuse, bullying, cyberbullying, and mental health problems among high schools students: A moderated mediated model. [References].	Hebert, Martine; Cenat, Jude Mary; Blais, Martin; Lavoie, Francine; Guerrier, Mireille.
Childbirth education, the Internet, and reality television: Challenges ahead. [References].	Young, Diony.
Childcare service centers' preferences and intentions to use a Web-based program to implement healthy eating and physical activity policies and practices: A cross-sectional study. [References].	Yoong, Sze Lin; Williams, Christopher Michael; Finch, Meghan; Wyse, Rebecca; Jones, Jannah; Freund, Megan; Wiggers, John Henry; Nathan, Nicole; Dodds, Pennie; Wolfenden, Luke.
Chapter: Childfree women: Surviving the pushback and forming an identity in the internet era. (1778)	Avivi, Adi.
Childhood abuse, avatar choices, and other risk factors associated with Internet-initiated victimization of adolescent girls. [References].	Noll, Jennie G; Shenk, Chad E; Barnes, Jaclyn E; Putnam, Frank W.
Chapter: Childhood maltreatment and HIV risk-taking among men using the internet specifically to find partners for unprotected sex. [References].	Klein, Hugh; Tilley, David.
Chapter: Childhood maltreatment and HIV risk-taking among men using the Internet specifically to find partners for unprotected sex. [References].	Klein, Hugh; Tilley, David.
Childhood victimization: Modeling the relation between classroom victimization, cyber victimization, and psychosocial functioning. [References].	Jackson, Corrie L; Cohen, Robert.
Childhood victimization: The psychosocial functioning of traditional and cyber victims.	Jackson, Corrie Lynn.
Children and Adolescents: The Impact of the Internet. [References].	Pelling, Nadine J.
Children and adults integrate talker and verb information in online processing. [References].	Borovsky, Arielle; Creel, Sarah C.
Children and digital diversity: From 'unguided rookies' to 'self-reliant cybernauts'. [References].	de Almeida, Ana Nunes; Alves, Nuno de Almeida; Delicado, Ana; Carvalho, Tiago.
Children and digital wellbeing in Australia: Online regulation, conduct and competence. (1784) [References].	Nansen, Bjorn; Chakraborty, Kabita; Gibbs, Lisa; MacDougall, Colin; Vetere, Frank.
Children and online risk: Powerless victims or resourceful participants? [References].	Staksrud, Elisabeth; Livingstone, Sonia.
Chapter: Children and the Internet.	Varnhagen, Connie K.
Children and the Internet: Developmental implications of Web site preferences among 8- to 12-year-old children. [References].	Blackwell, Courtney K; Lauricella, Alexis R; Conway, Annie; Wartella, Ellen.
Children and the Internet: Experiments with minimally invasive education in India. [References].	Mitra, Sugata; Rana, Vivek.
Chapter: Children and the Janus-faced Internet: Social policy implications for Mauritius as a developing country case study. [References].	Rambaree, Komalsingh.
Children and young people's uses of the Internet for homework. [References].	Cranmer, Sue.
Children and young people's views on access to a web-based application to support personal management of long-term conditions: A qualitative study. [References].	Huby, K; Swallow, V; Smith, T; Carolan, I.
Children of divorce-coping with divorce: A randomized control trial of an online prevention program for youth experiencing parental divorce. [References].	Boring, Jesse L; Sandler, Irwin N; Tein, Jenn-Yun; Horan, John J; Velez, Clorinda E.
Children of Divorce-Coping with Divorce (CoD-CoD): Evaluating the efficacy of an Internet-based preventative intervention for children of divorce. (1791)	Boring, Jesse.
Children of the Net: An Empirical Exploration Into the Evaluation of Internet Content. [References].	Eastin, Matthew S; Yang, Mong-Shan; Nathanson, Amy I.
Children playing and learning in an online environment: A review of previous research and an examination of six current web sites. [References].	Harding, Jacqueline; Szakacs, Judit; Parry, Becky.
Children reading commercial messages on the internet: Web sites that merge education, information, entertainment, and advertising.	Morrison, Kathryn Lynn.
Children with autism show reduced information seeking when learning new tasks. [References].	Young, Nicole; Hudry, Kristelle; Trembath, David; Vivanti, Giacomo.
Children's and adults' ability to build online emotional inferences during comprehension of audiovisual and auditory texts. [References].	Diergarten, Anna Katharina; Nieding, Gerhild.
Children's assignment of grammatical roles in the online processing of Mandarin passive sentences. [References].	Huang, Yi Ting; Zheng, Xiaobei; Meng, Xiangzhi; Snedeker, Jesse.
Children's cognitive processing of Internet advertising.	Mcilrath, Mary.
Children's cyber-safety and protection in Australia: An analysis of community stakeholder views. [References].	Martin, Nigel; Rice, John.
Children's experiences of cyberbullying: A Canadian national study. [References].	Beran, Tanya; Mishna, Faye; McInroy, Lauren B; Shariff, Shaheen.
Children's Exposure to Negative Internet Content: Effects of Family Context. [References].	Cho, Chang-Hoan; Cheon, Hongsik John.
Chapter: Children's home Internet use: Antecedents and psychological, social, and academic consequences. [References]	Jackson, Linda A; von Eye, Alexander; Biocca, Frank A; Barbatsis, Gretchen; Zhao, Yong; Fitzgerald, Hiram E.
Chapter: Children's internet culture: Power, change and vulnerability in twenty-first century childhood. [References].	Livingstone, Sonia.
Children's internet information seeking, life satisfaction, and loneliness: The mediating and moderating role of self-esteem. [References].	Liu, Ru-De; Shen, Cai-Xia; Xu, Le; Gao, Qin.
Chapter: Children's internet safety websites. [References].	Moreau, Ryan Alan; Hershorn, Howard Richard.
Children's internet use in a family context: Influence on family relationships and parental mediation. [References].	Lee, Sook-Jung; Chae, Young-Gil.
Children's mathematical reasoning in online games: Can data mining reveal strategic thinking? [References].	Fisch, Shalom M; Lesh, Richard; Motoki, Elizabeth; Crespo, Sandra; Melfi, Vincent.
Children's meetings offline with people met online: A pan-European study of their characteristics and differences. [References].	Barbovschi, Monica.
Children's Models of the Internet. [References].	Enochsson, Annbritt.
Children's online coping strategies: Rethinking coping typologies in a risk-specific approach. [References].	Vandoninck, Sofie; d'Haenens, Leen.
Chapter: Children's online environments.	Druin, Allison; Platt, Mark.
Chapter: Children's online reports about educational and informational television programs. [References].	Calvert, Sandra L; Kotler, Jennifer A; Murray, William F; Gonzales, Edward; Savoye, Kristin; Hammack, Phillip; Weigert, Susan; Shockey, Erin; Paces, Christine; Friedman, Melissa; Hammar, Matthew.
Children's online reports about educational and informational television programs.	Calvert, Sandra L; Kotler, Jennifer A; Murray, William F; Gonzales, Edward; Savoye, Kristin; Hammack, Phillip; Weigert, Susan; Shockey, Erin; Paces, Christine; Friedman, Melissa; Hammar, Matthew.
Children's pedestrian route selection: Efficacy of a video and internet training protocol. [References].	Schwebel, David C; McClure, Leslie A.
Children's perspectives on cyberbullying: Insights based on participatory research. [References].	Baas, Niels; de Jong, Menno D. T; Drossaert, Constance H. C.
Children's positive and negative experiences with the Internet: An exploratory survey. [References].	Valkenburg, Patti M; Soeters, Karen E.
Chapter: Children's privacy online: Experimenting with boundaries within and beyond the family. [References].	Livingstone, Sonia.
Children's reasoning about moral dilemmas involving computers and internet use in school and at home.	Burnam, Bruce Charles.
Children's recognition of advertisements on television and on Web pages. [References].	Blades, Mark; Oates, Caroline; Li, Shiying.
Children's use of the internet: Reflections on the emerging research agenda. [References].	Livingstone, Sonia.
Children's Website Adherence to the FTC's Online Privacy Protection Rule. [References].	Cai, Xiaomei; Gantz, Walter; Schwartz, Nancy; Wang, Xinye.
Chapter: Children, adolescents, and the Internet: Are there risks online? [References].	Donnerstein, Ed.
Children, adolescents, and the Internet: A new field of inquiry in developmental psychology. [References].	Greenfield, Patricia; Yan, Zheng.
Chapter: Children, advertising, and the Internet: An exploratory study.	Henke, Lucy L.
Children, Computer Games and the Internet. [References].	Valkenburg, Patti; Buijzen, Moniek.
Children, internet and risk in comparative perspective. [References].	Livingstone, Sonia; Helsper, Ellen J.
Children, teens, and sex on the Internet. [References].	Freeman-Longo, Robert E.
Children: Extremism and online radicalization. [References].	Morris, Emma.
Chapter: Classifying Internet Child Sex Offenders.	Alexy, Eileen M; Burgess, Ann W; Baker, Timothy.
Clinical and ethical considerations for the treatment of cybersex addiction for marriage and family therapists. [References].	Jones, Kathryn E; Tuttle, Amelia E.
Cognitive-behavioral approaches to outpatient treatment of internet addiction in children and adolescents. [References].	King, Daniel L; Delfabbro, Paul H; Griffiths, Mark D; Gradisar, Michael.
College students' punishment perceptions of online solicitation of children for sex. [References].	Wolfe, Scott E; Higgins, George E.
Common cold symptoms in children: Results of an Internet-based surveillance program. [References].	Troullos, Emanuel; Baird, Lisa; Jayawardena, Shyamalie.
Communal normalization in an online self-help group for adolescents with a mentally ill parent. [References].	Trondsen, Marianne V; Tjora, Aksel.
Communicating advanced cancer patients' symptoms via the internet: A pooled analysis of two randomized trials examining caregiver preparedness, physical burden, and negative mood. [References].	Chih, Ming-Yuan; DuBenske, Lori L; Hawkins, Robert P; Brown, Roger L; Dinauer, Susan K; Cleary, James F; Gustafson, David H.
Communication Features in an Online Group for Fathers of Children with Spina Bifida: Considerations for Group Development Among Men. [References].	Nicholas, D. B; McNeill, T; Montgomery, G; Stapleford, C; McClure, M.
Community child psychiatric medication experiences measured by an Internet-based, prospective parent survey of retail pharmacy customers. [References].	Hilt, Robert; Wolf, Christine; Koprowicz, Kent; Thomas, Elizabeth; Chandler, Mary; Hao, Xiao Lei; Russell, Matthew; Le, Tung; Hooks, Lee; King, Bryan.
Community health information project: Parenting, child psychosocial adjustment, and disclosure among families affected by maternal HIV infection.	Tompkins, Tanya Lee.
Comparative optimism in online credibility evaluation among parents and children. [References].	Metzger, Miriam; Flanagin, Andrew; Nekmat, Elmie.
Comparing children and adolescents engaged in cyberbullying to matched peers. [References].	Twyman, Kimberly; Saylor, Conway; Taylor, Lloyd Adam; Comeaux, Cadie.
Comparing patient and parent recall of 90-day and 30-day migraine disability using elements of the PedMIDAS and an Internet headache diary. [References].	Heyer, Geoffrey L; Perkins, Sara Q; Rose, Sean C; Aylward, Shawn C; Lee, JoEllen M.
Comparison of a food frequency questionnaire with an online dietary assessment tool for assessing preschool children's dietary intake. [References].	Vereecken, C; Covents, M; Maes, L.
Comparison of telephone with world wide web-based responses by parents and teens to a follow-up survey after injury. [References].	Rivara, Frederick P; Koepsell, Thomas D; Wang, Jin; Durbin, Dennis; Jaffe, Kenneth M; Vavilala, Monica; Dorsch, Andrea; Roper-Caldbeck, Maria; Houseknecht, Eileen; Temkin, Nancy.
Compulsive internet use among adolescents: Bidirectional parent-child relationships. [References].	van Eijnden, Regina J. J. M; Spijkerman, Renske; Vermulst, Ad A; van Rooij, Tony J; Engels, Rutger C. M. E.
Computer- and web-based interventions to promote healthy eating among children and adolescents: A systematic review. [References].	Hamel, Lauren M; Robbins, Lorraine B.
Computer-based and online therapy for depression and anxiety in children and adolescents. [References].	Stasiak, Karolina; Fleming, Theresa; Lucassen, Mathijs F. G; Shepherd, Matthew J; Whittaker, Robyn; Merry, Sally N.
Computer-using patients want internet services from family physicians. [References].	Grover, Fred Jr.; Wu, H. David; Blanford, Christal; Holcomb, Sherry; Tidler, Diana.
Computers, the Internet, and families: A review of the role new technology plays in family life. [References].	Hughes, Robert Jr.; Hans, Jason D.
Conceptualizing the harms done to children made the subjects of sexual abuse images online. [References].	Martin, Jennifer.
Concerns of family practice physicians recommending medical web sites to patients.	Decco, Dale Lynne.
Concerns of South Korean patients and family members affected with genetic conditions: A content analysis of Internet website messages. [References].	Kang, Heejung; Veach, Patricia McCarthy; LeRoy, Bonnie S.
Conducting Research Online: Challenges Facing Researchers in Family and Consumer Sciences. [References].	Lyons, Angela C; Cude, Brenda; Lawrence, Frances C; Gutter, Michael.
Consideration of insulin pumps or continuous glucose monitors by adolescents with type 1 diabetes and their parents: Stakeholder engagement in the design of web-based decision aids. [References].	Wysocki, Tim; Hirschfeld, Fiona; Miller, Louis; Izenberg, Neil; Dowshen, Steven A; Taylor, Alex; Milkes, Amy; Shinseki, Michelle T; Bejarano, Carolina; Kozikowski, Chelsea; Kowal, Karen; Starr-Ashton, Penny; Ross, Judith L; Kummer, Mark; Carakushansky, Mauri; Lyness, D'Arcy; Brinkman, William; Pierce, Jessica; Fiks, Alexander; Christofferson, Jennifer; Rafalko, Jessica; Lawson, Margaret L.
Considerations for delivery of online professional development for childcare professionals.	Olsen, Heather Marie Bauer.
Conveying trustworthiness to online consumers: Reactions to consensus, physical store presence, brand familiarity, and generalized suspicion. [References].	Benedicktus, Ray L; Brady, Michael K; Darke, Peter R; Voorhees, Clay M.
Coping strategies in mothers of children with heart defects: A closer look into spirituality and Internet utilization. [References].	Sira, Natalia; Desai, Priti P; Sullivan, Kathryn J; Hannon, David W.
Coping with cyberbullying: Differences between victims, bully-victims and children not involved in bullying. [References].	Vollink, Trijntje; Bolman, Catherine A. W; Dehue, Francine; Jacobs, Niels C. L.
Coping with parental cancer: A web-based peer support in children.	Giesbers, J; de Leeuw, I. M. Verdonck; van Zuuren, F. J; Kleverlaan, N; van der Linden, M. H.
Counsellors' phenomenological experiences of working with children or young people who have been cyberbullied: Using thematic analysis of semi structured interviews. [References].	Knibbs, Catherine; Goss, Stephen; Anthony, Kate.
Coupling of online control and inhibitory systems in children with atypical motor development: A growth curve modelling study. [References].	Ruddock, Scott; Caeyenberghs, Karen; Piek, Jan; Sugden, David; Hyde, Christian; Morris, Sue; Rigoli, Daniela; Steenbergen, Bert; Wilson, Peter.
Coupling online control and inhibitory systems in children with Developmental Coordination Disorder: Goal-directed reaching. [References].	Ruddock, Scott; Piek, Jan; Sugden, David; Morris, Sue; Hyde, Christian; Caeyenberghs, Karen; Wilson, Peter.
Creating a bond between caregivers online: Effect on caregivers' coping strategies. [References].	Namkoong, Kang; DuBenske, Lori L; Shaw, Bret R; Gustafson, David H; Hawkins, Robert P; Shah, Dhavan V; McTavish, Fiona M; Cleary, James F.
Criminogenic qualities of the Internet in the collection and distribution of abuse images of children. [German]. [References].	Taylor, Max; Quayle, Ethel.
Criminogenic qualities of the Internet in the collection and distribution of abuse images of children. [References].	Taylor, Max; Quayle, Ethel.
Chapter: Cross-Cultural Design for Children in a Cyber Setting. [References].	Clarke, Jorian.
Cultural issues in bullying and cyberbullying among children and adolescents: Methodological approaches for comparative research. [References].	Scheithauer, Herbert; Smith, Peter K; Samara, Muthanna.
Cyber aggression within adolescents' romantic relationships: Linkages to parental and partner attachment. [References].	Wright, Michelle F.
Cyber child pornography: A review paper of the social and legal issues and remedies--and a proposed technological solution. [References].	Schell, Bernadette H; Martin, Miguel Vargas; Hung, Patrick C. K; Rueda, Luis.
Cyber child sexual exploitation. [References].	Burgess, Ann Wolbert; Mahoney, Meghan; Visk, Julie; Morgenbesser, Leonard.
Cyber counselors working with children and adolescents in South Korea: A qualitative interview study.	Sin, Sunghye.
Cyber victimization and adolescent self-esteem: The role of communication with parents. [References].	Ozdemir, Yalcin.
Cyber-abuse-A new worldwide threat to children's rights.	Altobelli, Tom.
Cyber-parenting: Internet benefits, risks and parenting issues. [References].	Wong, Yu Cheung.
Cyber-pedocriminality: Characteristics of a sample of internet child pornography offenders. [References].	Niveau, Gerard.
Cyber-victimization and cyber-aggression among Portuguese adolescents: The relation to family support and family rules. [References].	Martins, Maria Jose D; Veiga Simao, Ana Margarida; Freire, Isabel; Caetano, Ana Paula; Matos, Armanda.
Chapter: Cyberage and child mental health. [References].	Boon, Jillian Sok Teng; Fung, Daniel Shuen Sheng.
Cyberbullying across the globe: Gender, family, and mental health. [References].	Navarro, Raul [Ed]; Yubero, Santiago [Ed]; Larranaga, Elisa [Ed].
Chapter: Cyberbullying among children 0 to 8 years. [References].	Kowalski, Robin M; Giumetti, Gary W.
Cyberbullying among children and adolescents -An overview of epidemiological studies and effective prevention programs. [References].	Capurso, Silva; Paradzik, Ljubica; Mratovic, Matija Cale.
Cyberbullying among children and its comparison to traditional forms of peer violence. (1852) [References].	Strabic, Nives; Milakovic, Ana Tokic.
Chapter: Cyberbullying among high school students: Cluster analysis of sex and age differences and the level of parental monitoring. [References].	Aoyama, Ikuko; Barnard-Brak, Lucy; Talbert, Tony.
Cyberbullying among high school students: Cluster analysis of sex and age differences and the level of parental monitoring. [References].	Aoyama, Ikuko; Barnard-Brak, Lucy; Talbert, Tony.
Cyberbullying among middle school students: Association with children's perception of parental control and relational aggression. [Japanese]. [References].	Utsumi, Shoka.
Cyberbullying among school aged children: Implications for prevention and intervention programs.	Anderson, Noreen B.
Cyberbullying and child and adolescent psychopathology: Current state of knowledge. [French]. [References].	Arsene, M; Raynaud, J.-P.
Cyberbullying and traditional bullying in relation to adolescents' perception of parenting. [References].	Dehue, Francine; Bolman, Catherine; Vollink, Trijntje; Pouwelse, Mieneke.
Cyberbullying in children and youth: Implications for health and clinical practice. [References].	Vaillancourt, Tracy; Faris, Robert; Mishna, Faye.
Cyberbullying in Cyprus-Associated parenting style and psychopathology. [References].	Floros, Georgios; Paradeisioti, Anna; Hadjimarcou, Michalis; Mappouras, Demetrios G; Kalakouta, Olga; Avagianou, Penelope; Siomos, Konstantinos.
Chapter: Cyberbullying in Japan: Cases, government reports, adolescent relational aggression, and parental monitoring roles. [References].	Aoyama, Ikuko; Utsumi, Shoka; Hasegawa, Motohiro.
Cyberbullying of middle-school students: Parents' coping, strategies, and interventions with their victimized children.	Davalos, Marie.
Cyberbullying resources for youth and their families. [References].	D'Auria, Jennifer P.
Cyberbullying, self concept, and perceived parental emotional availability in adolescents.	Sanzone-Goodrich, Michele.
Cyberbullying, sexting, and online sharing: A comparison of parent and school faculty perspectives. [References].	Nguyen, Thanh Truc T; Mark, Lauren K.
Chapter: Cyberbullying: A new twist on a familiar problem. [References].	Avalos, Maria D; Carter, Janet A; Onyenegecha, Justus C.
Chapter: Cyberbullying: Does parental online supervision and youngsters' willingness to report to an adult reduce the risk? [References].	Baldry, Anna C; Sorrentino, Anna; Farrington, David P.
Cyberbullying: Responses of adolescents and parents toward digital aggression.	Wong-Lo, Mickie.
Cyberbullying: The role of family and school.	Taiariol, Jennifer.
Cyberbullying: Through the eyes of children and young people. [References].	Ackers, Melanie Jane.
Cyberbullying: What do kids do and what do parents know? [Dutch]. [References].	Dehue, F; Bolman, C; Vollink, T.
Cyberbullying: Youngsters' experiences and parental perception. [References].	Dehue, Francine; Bolman, Catherine; Vollink, Trijntje.
Cybercycling effects on classroom behavior in children with behavioral health disorders: An RCT. [References].	Bowling, April; Slavet, James; Miller, Daniel P; Haneuse, Sebastien; Beardslee, William; Davison, Kirsten.
Chapter: Cyberkids: The Influence of Mediation and Motivation on Children's Use of and Attitudes Toward the Internet. [References].	Alexander, Alison; Kang, Seok; Kim, Yeora.
Cybernetic theory does not explain family and couple process: Systems theory and dialectical metatheory.	Moyer, Alfred J.
Cyberpal exchanges: Korean Intergenerational Cyber Family.	Han, Dong Hee.
Cybersex and the e-teen: What marriage and family therapists should know. [References].	Delmonico, David L; Griffin, Elizabeth J.
Cybersex: The impact of a contemporary problem on the practices of marriage and family therapists. [References].	Goldberg, Peter D; Peterson, Brennan D; Rosen, Karen H; Sara, Mary Linda.
Chapter: Cybertots: Technology and the preschool child. [References].	Healy, Jane M.
Cybervictimization and body esteem: Experiences of Swedish children and adolescents. (1873) [References].	Frisen, Ann; Berne, Sofia; Lunde, Carolina.
Data protection questions in online data surveys with DAWBA in clinical child psychiatry. [German]. (1874) [References].	Bachmann, Peter.
Dealing with dementia: How alzheimer's disease caregiver-spouses/ partners, patients, and caregivers use online support groups to cope.	Daley, Linda S.
Death and grief on-line: Virtual memorialization and changing concepts of childhood death and parental bereavement on the Internet. [References].	Mitchell, Lisa M; Stephenson, Peter H; Cadell, Susan; Macdonald, Mary Ellen.
Death is not always a failure: Outcomes from implementing an online virtual patient clinical case in palliative care for family medicine clerkship. [References].	Tan, Amy; Ross, Shelley Paige; Duerksen, Kimberley.
Chapter: Death version 2016: How children and adolescents are learning and grieving in cyberspace. [References].	Cupit, Illene Noppe; Kuchta, Olyvia.
Defining the ehealth information niche in the family physician/patient examination and knowledge transfer process.	Ellington, Virginia Beth Elder.
Dementia caregivers' responses to 2 Internet-based intervention programs. [References].	Marziali, Elsa; Garcia, Linda J.
Demographic and personality characteristics of Internet child pornography downloaders in comparison to other offenders. [References].	Reijnen, Lotte; Bulten, Erik; Nijman, Henk.
Depression outcomes in adults attending family practice were not improved by screening, stepped-care, or online CBT during a 12-week study when compared to controls in a randomized trial. [References].	Silverstone, Peter H; Rittenbach, Katherine; Suen, Victoria Y. M; Moretzsohn, Andreia; Cribben, Ivor; Bercov, Marni; Allen, Andrea; Pryce, Catherine; Hamza, Deena M; Trew, Michael.
Depression, e-health and family support. What the Internet offers the relatives of depressed persons. [References].	Stjernsward, Sigrid; Ostman, Margareta.
Designing e-health interventions for low-health-literate culturally diverse parents: Addressing the obesity epidemic. [References].	Mackert, Michael; Kahlor, LeeAnn; Tyler, Diane; Gustafson, Jamie.
Determinants of internet mediation: A comparison of the reports by Dutch parents and children. [References].	Sonck, Nathalie; Nikken, Peter; de Haan, Jos.
Determinants of student and parent satisfaction at a cyber charter school. [References].	Beck, Dennis E; Maranto, Robert; Lo, Wen-Juo.
Chapter: Developing a cybersafety program for early childhood education: A New Zealand case study. [References]	Beach, Richard.
Developing a measure to understand young children's internet cognition and cyber-safety awareness: A pilot test. [References].	Edwards, Susan; Nolan, Andrea; Henderson, Michael; Skouteris, Helen; Mantilla, Ana; Lambert, Pamela; Bird, Jo.
Developing early childhood institutions and promoting quality through "treasure hunt in kindergarten": Evaluation of online-based training for the development of an active and health-promoting educational environment. [German]. [References].	Popp, Verena.
Developing gender-specific web-based educational modules for caregivers of persons with Alzheimer's disease.	Gies, Cheryl.
Developing interprofessional collaboration using web-based instruction: A case study of the healthy minds/healthy children project.	Perry-MacLean, Sally-Anne.
Developing online content to involve Head Start parents in school-based prevention programming.	Shuttlesworth, Mary E.
Developing online family life prevention and education programs. [References].	Hughes, Robert Jr.; Bowers, Jill R; Mitchell, Elissa Thomann; Curtiss, Sarah; Ebata, Aaron T.
Developing online problem-based resources for the professional development of teachers of children with visual impairment. [References].	McLinden, Mike; McCall, Steve; Hinton, Danielle; Western, Annette; Douglas, Graeme.
Developing online support and counseling to enhance family dispute resolution in Australia. [References].	Augar, Naomi; Zeleznikow, John.
Developing scales to measure parental mediation of young children's internet use. [References].	Nikken, Peter; Jansz, Jeroen.
Developing web-based Triple P 'Positive Parenting Programme' for families of children with asthma. [References].	Clarke, S.-A; Calam, R; Morawska, A; Sanders, M.
Development and evaluation of a web-based clinician training program for a family-focused depression preventive intervention. [References]	Martin, Jacqueline; Gladstone, Tracy; Diehl, Anne; Beardslee, William.
Development and initial evaluation of a cost-effective, internet-based program to assist professionals in reporting suspected child maltreatment. [References].	Kenny, Maureen C; Lopez-Griman, Angel M; Donohue, Brad.
Development and initial evaluation of a web-based program to increase parental awareness and monitoring of underage alcohol use: A brief report. [References].	Brown, Pamela C; Dunn, Michael E; Budney, Alan J.
Development and pilot testing of an online screening decision aid for men with a family history of prostate cancer. [References].	Wakefield, Claire E; Watts, Kaaren J; Meiser, Bettina; Sansom-Daly, Ursula; Barratt, Alex; Mann, Graham J; Lobb, Elizabeth A; Gaff, Clara L; Howard, Kirsten; Patel, Manish I.
Development and preliminary evaluation of culturally specific web-based intervention for parents of adolescents. [References].	Choi, H; Kim, S; Ko, H; Kim, Y; Park, C. G.
Development and usability testing of a web-based self-management intervention for oral cancer survivors and their family caregivers. [References].	Badr, H; Lipnick, D; Diefenbach, M. A; Posner, M; Kotz, T; Miles, B; Genden, E.
Development of a web-based evaluation system: A tool for measuring life skills in youth and family programs. [References].	Bailey, Sandra J; Deen, Mary Y.
Development of a web-based training program for dementia caregivers in Hong Kong. [References].	Ho, Daniel W. H; Mak, Vivian; Kwok, Timothy C. Y; Au, Alma; Ho, Florence K. Y.
Development of an Internet-based intervention for parents of infants. [References].	Salonen, Anne H; Kaunonen, Marja; Astedt-Kurki, Paivi; Jarvenpaa, Anna-Liisa; Tarkka, Marja-Terttu.
Development of an Internet-based real-time system for monitoring pharmacological interventions in children with neurodevelopmental and neuropsychiatric disorders. [References].	Gringras, P; Santosh, P; Baird, G.
Development of subtypes of internet and contact sexual offenders who perpetrate against children	Lamade, Raina V.
Development, implementation, and first results of a web-based documentation system for the telephone contact point of the Special Representative for Cases of Child Abuse in Germany. (1898) [German]. [References].	Sprober, Nina; Konig, Lilith; Rassenhofer, Miriam; Konig, Cornelia; Seitz, Alexander; Fegert, Jorg M.
Developmental antecedents to children's responses to online advertising. [References].	Shin, Wonsun; Huh, Jisu; Faber, Ronald J.
Developmental considerations for determining appropriate Internet use guidelines for children and adolescents. [References].	Greenfield, Patricia M.
Developmental process of Internet gaming disorder among South Korean adolescents: Effects of family environment and recreation experience. [References].	Lyu, Seong Ok.
Differences among college women for breast cancer prevention acquired information-seeking, desired apps and texts, and daughter-initiated information to mothers. [References].	Kratzke, Cynthia; Amatya, Anup; Vilchis, Hugo.
Differences in family climate and family communication among cyberbullies, cybervictims, and cyber bully-victims in adolescents. [References].	Buelga, Sofia; Martinez-Ferrer, Belen; Cava, Maria-Jesus.
Differences in high school and college students' basic knowledge and perceived education of internet safety: Do high school students really benefit from the Children's Internet Protection Act? [References].	Yan, Zheng.
Differences in predictors of traditional and cyber-bullying: A 2-year longitudinal study in Korean school children. [References].	Yang, Su-Jin; Stewart, Robert; Kim, Jae-Min; Kim, Sung-Wan; Shin, Il-Seon; Dewey, Michael E; Maskey, Sean; Yoon, Jin-Sang.
Differentiating cyber bullying perpetration from non-physical bullying: Commonalities across race, individual, and family predictors. [References].	Low, Sabina; Espelage, Dorothy.
Digital inequalities of family life information seeking and family well-being among Chinese adults in Hong Kong: A population survey. [References].	Wang, Man Ping; Wang, Xin; Viswanath, Kasisomayajula; Wan, Alice; Lam, Tai Hing; Chan, Sophia S.
Diminishing incidence of internet child pornographic images. [References].	Bagley, Christopher.
Direct observation of children's preferences and activity levels during interactive and online electronic games. [References].	Sit, Cindy H. P; Lam, Jessica W. K; McKenzie, Thomas L.
Discourse patterns during children's collaborative online discussions. [References].	Kim, Il-Hee; Anderson, Richard C; Nguyen-Jahiel, Kim; Archodidou, Anthi.
Discriminant profile of young Internet dependents: The role of family relationships. [References].	Terres-Trindade, Michele; Mosmann, Clarisse Pereira.
Discursive constructions of the meaning of "family" in online narratives of foster adoptive parents. [References].	Suter, Elizabeth A; Baxter, Leslie A; Seurer, Leah M; Thomas, Lindsey J.
Distance education for early childhood professionals: Effectiveness of online instruction in social emotional development and challenging behavior.	Watson, Christopher Lawrence Northrup.
Divorce education for parents: A comparison of online and in-person delivery methods. [References].	Schramm, David G; McCaulley, Graham.
Do email and mobile phone prompts stimulate primary school children to reuse an Internet-delivered smoking prevention intervention? [References].	Cremers, Henricus-Paul; Mercken, Liesbeth; Crutzen, Rik; Willems, Paul; de Vries, Hein; Oenema, Anke.
Do excessive Internet use, television viewing and poor lifestyle habits affect low vision in school children? [References].	Bener, Abdulbari; Al-Mahdi, Huda S; Vachhani, Pankit J; Al-Nufal, Mohammed; Ali, Awab I.
Chapter: Do high school students benefit from the Children's Internet Protection Act? [References].	Yan, Zheng.
Do irrational beliefs, job/family satisfaction and emotional distress have anything to do with playing online games? Exploring potential determinants of online gaming. [References].	Rus, Lacramioara; Pintea, Sebastian; Kallay, Eva.
Does home internet use influence the academic performance of low-income children? [References].	Jackson, Linda A; von Eye, Alexander; Biocca, Frank A; Barbatsis, Gretchen; Zhao, Yong; Fitzgerald,
Does one size fit all? Ethnic differences in parenting behaviors and motivations for adolescent engagement in cyberbullying. [References].	Shapka, Jennifer D; Law, Danielle M.
Does psychopathology in childhood predict Internet addiction in male adolescents? [References].	Cho, Sun-Mi; Sung, Min-Je; Shin, Kyoung-Min; Lim, Ki Young; Shin, Yun-Mi.
Does self-directed and web-based support for parents enhance the effects of viewing a reality television series based on the triple P--Positive Parenting programme? [References].	Sanders, Matthew; Calam, Rachel; Durand, Marianne; Liversidge, Tom; Carmont, Sue Ann.
Does social support predict pregnant mothers' information seeking behaviors on an educational website? [References].	Guillory, Jamie; Niederdeppe, Jeff; Kim, Hyekung; Pollak, J. P; Graham, Meredith; Olson, Christine; Gay, Geri.
Does teaching complex sentences have to be complicated? Lessons from children's online writing. [References].	Kelly, Alison; Safford, Kimberly.
Does the internet have a role in helping families of people with psychosis?	Onwumere, Juliana; Kuipers, Elizabeth.
Does the way we read others' mind change over the lifespan? Insights from a massive web poll of cognitive skills from childhood to late adulthood. [References].	Klindt, David; Devaine, Marie; Daunizeau, Jean.
Doing gender online: New mothers' psychological characteristics, Facebook use, and depressive symptoms. [References].	Schoppe-Sullivan, Sarah J; Yavorsky, Jill E; Bartholomew, Mitchell K; Sullivan, Jason M; Lee, Meghan A; Dush, Claire M. Kamp; Glassman, Michael.
Donor-shared siblings or genetic strangers: New families, clans, and the Internet. [References].	Hertz, Rosanna; Mattes, Jane.
E-health and health care behaviour of parents of young children: A qualitative study. [References].	van der Gugten, Anne C; de Leeuw, Rob J. R. J; Verheij, Theo J. M; van der Ent, Cornelis K; Kars, Marijke C.
E-mail me, tweet me, follow me, friend me: Online professional networking between family therapists. [References].	Twist, Markie L. C; Hertlein, Katherine M.
E-Mental health in Pakistan: A pilot study of training and supervision in child psychiatry using the internet. [References].	Rahman, Atif; Nizami, Asad; Minhas, Aisha; Niazi, Rashda; Slatch, Munir; Minhas, Fareed.
E-safety and Web 2.0 for children aged 11-16. [References].	Sharples, M; Graber, R; Harrison, C; Logan, K.
Eating disorders and motherhood: Analysis of forums on Internet. [French]	Hubin-Gayte, M.
Chapter: Educating Families and Improving Communication: A Web-Based Intervention Program for Families of Nursing Home Residents with Dementia. [References].	Tolbert, Valerie E; Basham, Jennifer G.
Effect of motherhood on women's preferences for sources of health information: A prospective cohort study. [References].	Plutzer, Kamila; Keirse, Marc J. N. C.
Effect of parental control on cyber-bullying in adolescents: The mediating role of moral disengagement. [Chinese]. [References].	Fan, Cui-ying; Zhang, Meng; He, Dan.
Effectiveness and cost-effectiveness of an internet intervention for family caregivers of people with dementia: Design of a randomized controlled trial. [References].	Blom, Marco M; Bosmans, Judith E; Cuijpers, Pim; Zarit, Steve H; Pot, Anne Margriet.
Effectiveness and usability of a web-based mindfulness intervention for families living with mental illness. [References].	Stjernsward, Sigrid; Hansson, Lars.
Effectiveness of a web-based course in facilitating the integration of technology into early childhood curricula.	Graham, Leticia.
Effectiveness of an online problem-based learning curriculum for training family medical doctors in Brazil.	Cisne Tomaz, Jose Batista; Mamede, Silvia; Coelho Filho, Joao Macedo; Roriz Filho, Jarbas de S; van der Molen, Henk T.
Effectiveness of Web-based tailored advice on parents' child safety behaviors: Randomized controlled trial. [References].	van Beelen, Mirjam Elisabeth Johanna; Beirens, Tinneke Monique Jozef; den Hertog, Paul; van Beeck, Eduard Ferdinand; Raat, Hein.
Effects of a web based decision aid on parental attitudes to MMR vaccination: A before and after study. [References].	Wallace, Cate; Leask, Julie; Trevena, Lyndal J.
Effects of a web-based intervention on family functioning following pediatric traumatic brain injury. [References].	Narad, Megan E; Minich, Nori; Taylor, H. Gerry; Kirkwood, Michael W; Brown, Tanya M; Stancin, Terry; Wade, Shari L.
Effects of an internet intervention on mothers' psychological, parenting, and health care utilization outcomes. [References].	Hudson, Diane Brage; Campbell-Grossman, Christie; Hertzog, Melody.
Effects of consumer perceptions of brand experience on the web: Brand familiarity, satisfaction and brand trust. [References].	Ha, Hong-Youl; Perks, Helen.
Effects of cybersex addiction on the family: Results of a survey. [References].	Schneider, Jennifer P.
Effects of group parent-training with online parent-teacher communication on the homework performance of elementary school students.	Beck, Richard J.
Effects of Internet addiction on heart rate variability in school-aged children. [References].	Lin, Pi-Chu; Kuo, Shu-Yu; Lee, Pi-Hsia; Sheen, Tzong-Chyi; Chen, Su-Ru.
Chapter: Effects of Internet sexuality on children and adolescents. [References].	Longo, Robert E; Brown, Steven M; Orcutt, Deborah Price.
Effects of perceptions of inter-parental conflict and self identity on Internet addiction in adolescents. [Chinese].	Zhang, Xin-yue; Deng, Lin-yuan.
Effects of psychodrama group counseling on Internet addiction and social avoidance in urban left-behind children. [Chinese].	Ge, Ying; Hu, Yuan-Yan; Zhang, Zhi; Zhang, Jin-Fu.
Effects of structure strategy instruction delivered to fifth-grade children using the Internet with and without the aid of older adult tutors. [References].	Meyer, Bonnie J. F; Middlemiss, Wendy; Theodorou, Elena; Brezinski, Kristen L; McDougall, Janet; Bartlett, Brendan J.
Effects of web-based support on Early Head Start home visitors' use of evidence-based intervention decision making and growth in children's expressive communication. [References].	Buzhardt, Jay; Greenwood, Charles R; Walker, Dale; Anderson, Rawni; Howard, Waylon; Carta, Judith J.
Effects of web-mediated professional development resources on teacher-child interactions in pre-kindergarten classrooms. [References].	Pianta, Robert C; Mashburn, Andrew J; Downer, Jason T; Hamre, Bridget K; Justice, Laura.
Effects of web-mediated teacher professional development on the language and literacy skills of children enrolled in prekindergarten programs. [References].	Downer, Jason T; Pianta, Robert C; Fan, Xitao; Hamre, Bridget K; Mashburn, Andrew; Justice, Laura.
Efficacy and acceptability of an Internet platform to improve the learning of nutritional knowledge in children: The ETIOBE mates. [References].	Banos, R. M; Cebolla, A; Oliver, E; Alcaniz, M; Botella, C.
Efficacy of an Internet-based CBT program for children with comorbid high functioning autism spectrum disorder and anxiety: A randomised controlled trial. [References].	Conaughton, Rebecca J; Donovan, Caroline L; March, Sonja.
Efficacy of cognitive behavioral internet-based therapy in parents after the loss of a child during pregnancy: Pilot data from a randomized controlled trial. [References].	Kersting, Anette; Kroker, Kristin; Schlicht, Sarah; Baust, Katja; Wagner, Birgit.
Eighteen-month follow-up of Internet-based parent management training for children with conduct problems and the relation of homework compliance to outcome. [References].	Hogstrom, Jens; Enebrink, Pia; Melin, Bo; Ghaderi, Ata.
Elementary-aged cyber bully-victims: Incidence, risks, and parental involvement.	Mulkhey, Valerie.
Embedding online problem-based learning case scenarios in a distance education programme for specialist teachers of children with visual impairment. [References]	McLinden, Mike; McCall, Steve; Hinton, Danielle; Weston, Annette.
Emergence of Yalom's therapeutic factors in a peer-led, asynchronous, online support group for family caregivers. [References].	Diefenbeck, Cynthia A; Klemm, Paula R; Hayes, Evelyn R.
Engagement with family, peers, and Internet use and its effect on mental well-being among high school students in Kanchanaburi Province, Thailand. [References].	Isarabhakdi, Pimonpan; Pewnil, Titinan.
Engaging Client's Family and Friends in Online Counseling. [References]	Alemi, Farrokh; Haack, Mary R; Harge, Angela; Dill, Robert; Benson, Laura.
Enhancing children's creativity: An exploratory study on using the Internet and SCAMPER as creative writing tools. [References].	Majid, Dianaros Ab; Tan, Ai-Girl; Soh, Kay-Cheng.
Enhancing hope among early female survivors of childhood cancer via the internet. [References].	Cantrell, Mary Ann; Conte, Teresa.
Enhancing primary school children's knowledge of online safety and risks with the CATZ cooperative cross-age teaching intervention: Results from a pilot study. [References].	Boulton, Michael J; Boulton, Louise; Camerone, Eleonora; Down, James; Hughes, Joanna; Kirkbride, Chloe; Kirkham, Rachel; Macaulay, Peter; Sanders, Jessica.
Enhancing secondary special education teachers' knowledge and competencies in working with culturally and linguistically diverse families through online training. [References].	Kim, Kyeong-Hwa; Morningstar, Mary E.
Enquiring minds want to know: Topics requested by users of a children's health information website. [References].	Franck, Linda; Noble, Genevieve; McEvoy, Marcella.
Entering the world of sex offenders: An exploration of offending behaviour patterns of those with both Internet and contact sex offences against children. [References].	Aslan, Deniz; Edelmann, Robert; Bray, Diane; Worrell, Marcia.
Episodic feeling-of-knowing relies on noncriterial recollection and familiarity: Evidence using an online remember-know procedure. [References].	Isingrini, Michel; Sacher, Mathilde; Perrotin, Audrey; Taconnat, Laurence; Souchay, Celine; Stoehr, Helene; Bouazzaoui, Badiaa.
Ethics and the computer: Children's development of moral reasoning about computer and Internet use. [References].	Burnham, Bruce; Kafai, Yasmin B.
EU Kids Online II Dataset: A cross-national study of children's use of the Internet and its associated opportunities and risks. [References].	Livingstone, Sonia; Cagiltay, Kursat; Olafsson, Kjartan.
Evaluating a cross-cultural children's online book community: Lessons learned for sociability, usability, and cultural exchange. [References].	Komlodi, Anita; Hou, Weimin; Preece, Jenny; Druin, Allison; Golub, Evan; Alburo, Jade; Liao, Sabrina; Elkiss, Aaron; Resnik, Philip.
Evaluating an online program to help children exposed to domestic violence: Results of two randomized controlled trials. [References].	Sargent, Kelli S; McDonald, Renee; Vu, Nicole L; Jouriles, Ernest N.
Evaluating Internet information on attention-deficit/hyperactivity disorder (ADHD) treatment: Parent and expert perspectives. [References].	Montoya, Alonso; Hernandez, Sergio; Massana, Montserrat Pamias; Herreros, Oscar; Garcia-Giral, Marta; Cardo, Esther; Diez, Jose Angel Alda; Soutullo, Cesar; Fernandez-Jaen, Alberto; Fuentes, Joaquin.
Evaluating internet-based information on physical activity for children and youth with physical disabilities. [References].	Tristani, Lauren K; Bassett-Gunter, Rebecca; Tanna, Sunita.
Evaluating patient motivation and the use of online health information: Keeping patients and families in the loop.	Lewis, Carol Ann.
Evaluating the criterion validity of the Cybernetic Coping Scale: Cross-lagged predictions of psychological strain, job and family satisfaction. [References].	Brough, Paula; O'Driscoll, Michael; Kalliath, Thomas.
Evaluating the effectiveness of online capacity building resources on capacity improvement of local Nigerian NGOs serving orphans and vulnerable children.	Umeh, Chukwuemeka Anthony.
Evaluating the impact on practice of online child protection education at Master's level. (1949) [References].	Keys, Marjorie.
Evaluation and utilization of parent education in Switzerland. Findings of an Internet survey. [German]. [References].	Hanggi, Yves; Cina, Annette; Bodenmann, Guy.
Evaluation of a childhood obesity prevention online training certificate program for community family educators. [References].	Eck, Kaitlyn; Alleman, Gayle Povis; Quick, Virginia; Martin-Biggers, Jennifer; Hongu, Nobuko; Byrd-Bredbenner, Carol.
Evaluation of a web conference-based group intervention for family caregivers of a person with a major neurocognitive disorder. [French].	Camateros, C; Vezina, J.
Evaluation of a Web-based food record for children using direct unobtrusive lunch observations: A validation study. [References].	Medin, Anine Christine; Astrup, Helene; Kasin, Britt Marlene; Andersen, Lene Frost.
Evaluation of an Internet-short message service-based intervention for promoting physical activity in Hong Kong Chinese adolescent school children: A pilot study. [References].	Lau, Erica Y; Lau, Patrick W. C; Chung, Pak-Kwong; Ransdell, Lynda B; Archer, Edward.
Evaluation of an online peer support network for fathers of a child with a brain tumor. [References].	Nicholas, David B; Chahauver, Anu; Brownstone, David; Hetherington, Ross; McNeill, Ted; Bouffet, Eric.
Evaluation of child health matters: A web-based tutorial to enhance school nurses' communications with families about weight-related health. [References].	Steele, Ric G; Wu, Yelena P; Cushing, Christopher C; Jensen, Chad D.
Evaluation of Internet-based technology for supporting self-care: Problems encountered by patients and caregivers when using self-care applications. [References].	Nijland, Nicol; van Gemert-Pijnen, Julia; Boer, Henk; Steehouder, Michael F; Seydel, Erwin R.
Evaluation of web sites on management of pain in children. [References].	Oermann, Marilyn H; Lowery, Norma F; Thornley, Jodee.
Evidence on the extent of harms experienced by children as a result of online risks: Implications for policy and research. [References].	Slavtcheva-Petkova, Vera; Nash, Victoria Jane; Bulger, Monica.
Evidence-based solution-focused care for school-age children experiencing cyberbullying: Using the Omaha system to guide and document psychiatric nursing interventions. [References].	Kvarme, Lisbeth Gravdal; Monsen, Karen A; Eboh, Winifred Oluchukwu.
Evolution of internet addiction in Greek adolescent students over a two-year period: The impact of parental bonding. [References].	Siomos, Konstantinos; Floros, Georgios; Fisoun, Virginia; Evaggelia, Dafouli; Farkonas, Nikiforos; Sergentani, Elena; Lamprou, Maria; Geroukalis, Dimitrios.
Examination of the subjective well-being of Australian internet child exploitation investigators. [References].	Tomyn, Adrian J; Powell, Martine B; Cassematis, Peter; Smallbone, Stephen; Wortley, Richard.
Examining the relationship among physical and psychological health, parent and peer attachment, and cyberbullying in adolescents in urban and suburban environments.	Carter, Jemica Monique.
Examining the relationship between parenting perceptions and online gaming.	Kidkarndee, Smith.
Examining the relationship between rural middle school laptop programs and familial online shopping.	Doran, Mary J.
Executive systems constrain the flexibility of online control in children during goal-directed reaching. [References].	Ruddock, Scott R; Hyde, Christian E; Piek, Jan P; Sugden, David; Morris, Susan; Wilson, Peter H.
Expanding the reach of preventive interventions: Development of an internet-based training for parents of infants. [References].	Feil, Edward G; Baggett, Kathleen M; Davis, Betsy; Sheeber, Lisa; Landry, Susan; Carta, Judith J; Buzhardt, Jay.
Experiences of families inquiring about donating or adopting embryos: Results of an online survey. [References].	Finger, Reginald; Qi, Ying; Fabian, Megan; Keenan, Jeffrey; Stoddart, Ron.
Experiences of undergraduate mothers in online learning: A distance learning case study of non-completers.	Werth, Loredana.
Experimental evaluation of an interactive internet career guidance program for parents of gifted girls.	Clark, Ginger.
Expert criteria for evaluating the quality of Web-based child development information.	Martland, Nancy Ellen Fitzgerald.
Explorations of uncertainty management: Internet based behaviors of caregivers in the context of clubfoot.	Oprescu, Florin Ilie.
Exploratory study of four testimonies posted on an internet forum by daughters (adults) of mother with schizophrenia. [French].	Boender, Anne-Lise; Bouteyre, Evelyne; Rezrazi, Amine.
Exploring acceptance of using an online platform to teach parents of children with autism methods in Applied Behavior Analysis (ABA).	Zagzoug, Marwah S.
Exploring childhood cancer survivors' views about sex and sexual experiences -findings from online focus group discussions. [References].	Jervaeus, Anna; Nilsson, Jenny; Eriksson, Lars E; Lampic, Claudia; Widmark, Catarina; Wettergren, Lena.
Exploring clinical and personality characteristics of adult male Internet-only child pornography offenders. [References].	Magaletta, Philip R; Faust, Erik; Bickart, William; McLearen, Alix M.
Exploring HIV/AIDS and sexually transmitted infection risk, disease transmission knowledge, parental influence, and cultural stigma for young Haitian women via Internet-based focus groups and interviews.	Castor, Chimene.
Exploring home and school involvement of young children with Web 2.0 and social media. [References].	Barone, Diane M.
Exploring how children express feelings and emotions in an online support group. [References].	Tichon, Jennifer G.
Exploring online support: Informal caregivers' usage of a mental health discussion board.	Darcy, Jemma; Brunsden, Viv; Hill, Rowena.
Exploring rural family physicians' learning from a web-based continuing medical education program on Alzheimer's disease: A pilot study.	Luconi, Francesca.
Exploring the effectiveness of an internet-based program for reducing caregiver distress using the iCare Stress Management e-Training Program. [References].	Kajiyama, Bruno; Thompson, Larry W; Eto-Iwase, Tamiko; Yamashita, Mio; Di Mario, John; Tzuang, Yuan Marian; Gallagher-Thompson, Dolores.
Exploring the influence of internet-based caregiver support on experiences of isolation for older spouse caregivers in rural areas: A qualitative interview study. [References]	Blusi, Madeleine; Kristiansen, Lisbeth; Jong, Mats.
Exploring the online communicative themes of child sex offenders. [References].	McManus, Michelle A; Almond, Louise; Cubbon, Ben; Boulton, Laura; Mears, Ian.
Exploring the online playground: Understanding motivation in children's virtual worlds.	Sarachan, Jeremy.
Exploring the relationship between parental worry about their children's health and usage of an Internet intervention for pediatric encopresis. [References].	Magee, Joshua C; Ritterband, Lee M; Thorndike, Frances P; Cox, Daniel J; Borowitz, Stephen M.
Exploring types of parent-child relationship and internet use across Europe. [References].	Paus-Hasebrink, Ingrid; Bauwens, Joke; Durager, Andrea E; Ponte, Cristina.
Exposure of children to sexual content on the Internet in Croatia. [References]	Flander, Gordana Buljan; Cosic, Ivana; Profaca, Bruna.
Exposure to Internet pornography among children and adolescents: A national survey. [References].	Ybarra, Michele L; Mitchell, Kimberly J.
Extending the reach of early intervention training for practitioners: A preliminary investigation of an online curriculum for teaching behavioral intervention knowledge in autism to families and service providers. [References].	Hamad, Charles D; Serna, Richard W; Morrison, Leslie; Fleming, Richard.
Extraversion, neuroticism and secondary trauma in Internet child abuse investigators. [References].	Tehrani, N.
Facebook advertisements recruit parents of children with cancer for an online survey of Web-based research preferences. [References].	Akard, Terrah Foster; Wray, Sarah; Gilmer, Mary Jo.
Facilitating out-of-home caregiving through health information technology: Survey of informal caregivers' current practices, interests, and perceived barriers. [References].	Zulman, Donna M; Piette, John D; Jenchura, Emily C; Asch, Steven M; Rosland, Ann-Marie.
Facilitating young children's use of the Web in preschool. [References].	Davidson, Christina; Danby, Susan J; Given, Lisa M; Thorpe, Karen J.
Factors contributing to adolescents' decision to use a web-delivered intervention for coping with parental divorce/separation.	Paul-Jackson, Jamila.
Factors related to African American mothers' compliance and non-compliance with the government's seasonal and 2009 HIN1 Flu Guide for parents: An online investigation of knowledge, attitudes, behavior and other determinants.	Bratts-Maiga, Tiffany.
Factors Related to Childhood Sexual Abuse Among Gay/Bisexual Male Internet Escorts. [References].	Parsons, Jeffrey T; Bimbi, David S; Koken, Juline A; Halkitis, Perry N.
Factors related to use of Internet parent support groups by primary caregivers of a child with special health care needs.	Baum, Lynda S.
Faculty and student perceptions regarding delivery of online courses in the early childhood department of select South Carolina technical colleges.	Walker, Earlene.
Chapter: Faculty users on Facebook: What we can learn from women academics-mothers' rhetorical methods for visual self-presentation online. [References].	Spangler, Sarah.
Familiarity with and intentions to use internet-delivered mental health treatments among older rural adults. [References].	Handley, Tonelle; Perkins, David; Kay-Lambkin, Frances; Lewin, Terry; Kelly, Brian.
Familiarity, beliefs, attitudes, and consumer responses toward online advertising in China and the United States. [References].	Sun, Shaojing; Wang, Ying.
Families affected by childhood cancer: An analysis of the provision of social support within online support groups. [References].	Coulson, N. S; Greenwood, N.
Families and Developmental Disability: Online resources for parents, professionals and researchers.	Penn, Helen E.
Families and genetic diagnoses in the genomic and Internet age. [References].	Skinner, Debra; Schaffer, Rebecca.
Families and networks of internet memes: The relationship between cohesiveness, uniqueness, and quiddity concreteness. [References].	Segev, Elad; Nissenbaum, Asaf; Stolero, Nathan; Shifman, Limor.
Families in crisis: Considerations for the use of web-based treatment models in family therapy. [References].	Gilkey, So'Nia L; Carey, JoAnne; Wade, Shari L.
Family Affluence Scale, other socioeconomic position indicators, and self-rated health among South Korean adolescents: Findings from the Korea Youth Risk Behavior Web-based Survey (KYRBWS). [References].	Cho, Hong-Jun; Khang, Young-Ho.
Family and individual functioning and computer/internet addiction.	Weitzman, Geri Dawn.
Chapter: Family boundaries, commercialism, and the Internet: A framework for research. [References].	Turow, Joseph.
Family boundaries, commercialism, and the Internet: A framework for research.	Turow, Joseph.
Family burden of compulsive hoarding: Results of an internet survey. [References].	Tolin, David F; Frost, Randy O; Steketee, Gail; Fitch, Kristin E.
Family caregivers and consumer health information technology. [References].	Wolff, Jennifer L; Darer, Jonathan D; Larsen, Kevin L.
Family characteristics and intergenerational conflicts over the Internet. [References].	Mesch, Gustavo S.
Family communication patterns and communication competence as predictors of online communication attitude: Evaluating a dual pathway model. [References].	Ledbetter, Andrew M.
Chapter: Family consultation for couples coping with health problems: A social cybernetic approach. [References].	Rohrbaugh, Michael J; Shoham, Varda.
Family Cultural Socialization, Ethnic Identity, and Self-Esteem: Web-Based Survey of International Adult Adoptees. [References].	Mohanty, Jayashree; Keokse, Gary; Sales, Esther.
Family doctor-driven follow-up for adult childhood cancer survivors supported by a web-based survivor care plan. [References].	Blaauwbroek, R; Barf, H. A; Groenier, K. H; Kremer, L. C; van der Meer, K; Tissing, W. J. E; Postma, A.
Family dynamics and Internet use in Britain: What role do children play in adults' engagement with the Internet? [References].	Eynon, Rebecca; Helsper, Ellen.
Family empowerment: The use of online parent discussion groups following diagnosis of ASD in young children	Jeans, Laurie Marie.
Family environments, parental rearing patterns and Internet addiction in middle school students. [Chinese]. [References].	Yu, Ai-jun.
Family factors in adolescent problematic Internet gaming: A systematic review. [References].	Schneider, Luke A; King, Daniel L; Delfabbro, Paul H.
Family factors in internet addiction among Chinese youth: A review of English- and Chinese-language studies. [References].	Li, Wen; Garland, Eric L; Howard, Matthew O.
Family factors of internet addiction and substance use experience in Taiwanese adolescents. [References].	Yen, Ju-Yu; Yen, Cheng-Fang; Chen, Cheng-Chung; Chen, Sue-Huei; Ko, Chih-Hung.
Family function of the adolescents with excessive internet usage. [Chinese].	Liang, Ling-Yan; Tang, Deng-Hua; Tao, Ran.
Family function, depressive mood and Internet addiction among senior high school students. [Chinese]. [References].	Chang, Yueh-Hsin; Lin, Min-Pei; Hong, Fu-Yuan; Hu, Wei-Hsuan; Wu, Yung-Wei.
Family functioning and Internet addiction among Chinese adolescents: The mediating roles of self-esteem and loneliness. [References].	Shi, Xinxin; Wang, Juan; Zou, Hong.
Chapter: Family functioning, positive youth development and internet addiction in junior secondary school students: Structural equation models using AMOS. [References].	Yu, Lu; Shek, Daniel T. L.
Family functioning, positive youth development, and internet addiction in junior secondary school students: Structural equation modeling using AMOS. [References].	Yu, Lu; Shek, Daniel T. L.
Family health care across cultures: An international online program.	Friedemann, Marie-Luise; Anderson, Kathryn Hoehn
Family intervention using a web camera (e-FFI) within forensic services: A case study and feasibility study. [References].	Absalom-Hornby, Victoria; Gooding, Patricia; Tarrier, Nicholas.
Family members' experiences, information needs and information seeking in relation to living with a patient with oesophageal cancer. [References].	Andreassen, S; Randers, I; Naslund, E; Stockeld, D; Mattiasson, A.-C.
Family of origin functioning and the likelihood of seeking romantic partners over the Internet. (2002)	Sude, Michael Evan.
Family photographs, history, and art education: A web of Taiwanese visual cultural signs.	Chen, Chiu-Jhin.
Family presence during resuscitation: Impact of online learning on nurses' perception and self-confidence.	Powers, Kelly A; Candela, Lori.
Family presence during resuscitation of adults: The impact of an online learning module on critical care nurses' perception and self-confidence.	Powers, Kelly.
Family relations and the Internet: Exploring a family boundaries approach. [References].	Mesch, Gustavo S.
Chapter: Family relationships and cyberbullying. [References].	Buelga, Sofia; Martinez-Ferrer, Belen; Musitu, Gonzalo.
Family studies for classification of variants of uncertain classification: Current laboratory clinical practice and a new web-based educational tool. [References].	Garrett, Lauren T; Hickman, Nathan; Jacobson, Angela; Bennett, Robin L; Amendola, Laura M; Rosenthal, Elisabeth A; Shirts, Brian H.
Chapter: Family therapy for adolescent and childhood internet gaming addiction. [References].	Young, Kimberly S.
Family therapy for an internet-addicted young adult with interpersonal problems. [References].	Park, Tai Young; Kim, Sunhee; Lee, Jieha.
Fashion influences between mothers and daughters: Exploring relationships of Involvement, Leadership, and Information Seeking. [References].	Kestler, Jessica L; Paulins, V. Ann.
Fathers faring poorly: Results of an internet-based survey of fathers of young children. [References].	Durette, Rob; Marrs, Chandler; Gray, Peter B.
Fathers sharing about early parental support in health-care - Virtual discussions on an internet forum. [References].	Salzmann-Erikson, Martin; Eriksson, Henrik.
Feasibility and acceptability of a child sexual abuse prevention program for childcare professionals: Comparison of a Web-based and in-person training. [References].	Rheingold, Alyssa A; Zajac, Kristyn; Patton, Meghan.
Feasibility and effectiveness of a web-based physical activity intervention for working mothers. [References].	Mailey, Emily L; Huberty, Jennifer; Irwin, Brandon C.
Feasibility and efficacy of the Enabling Mothers to Prevent Pediatric Obesity Through Web-Based Education and Reciprocal Determinism (EMPOWER) randomized control trial.	Knowlden, Adam P.
Feasibility and preliminary efficacy of an internet support group for parents of a child with Neurofibromatosis Type 1: A pilot study. [References].	Martin, S; Roderick, M. C; Lockridge, R; Toledo-Tamula, M. A; Baldwin, A; Knight, P; Wolters, P.
Feasibility and preliminary efficacy of a web-based parenting skills program for young children with traumatic brain injury. [References].	Wade, Shari L; Oberjohn, Karen; Burkhardt, Abby; Greenberg, Ira.
Feasibility of an 8-week African American web-based pilot program promoting healthy eating behaviors: Family Eats. [References].	Cullen, Karen Weber; Thompson, Debbe.
Feasibility of an online and mobile videogame curriculum for teaching children safe and healthy cellphone and Internet behaviors. [References].	Hswen, Yulin; Rubenzahl, Lauren; Bickham, David S.
Feasibility, reliability, and validity of adolescent health status measurement by the Child Health Questionnaire Child Form (CHQ-CF): Internet administration compared with the standard paper version. [References].	Raat, Hein; Mangunkusumo, Resiti T; Landgraf, Jeanne M; Kloek, Gitte; Brug, Johannes.
Chapter: Federal Internet child pornography offenders-Limited offense histories and low recidivism rates. [References]. (2014)	Wollert, Richard; Waggoner, Jacqueline; Smith, Jason
Female frequent Internet gamblers: A qualitative study investigating the role of family, social situation and work. [References]. (2015)	Corney, Roslyn; Davis, Janette.
Female-parent perspectives on the influence of sexually-focused television or internet TV programs and film on the attitudes and behaviors of adolescent females: A qualitative inquiry. (2016)	Hill, Jeffrey L.
Feminist ethnography in cyberspace: Imagining families in the cloud. [References].	Bjork-James, Sophie.
Fighting the War on Indecency: Mediating TV, Internet, and Videogame Usage among Achieving and Underachieving Gifted Children. [References].	Abelman, Robert.
Finding straight answers: Identifying the needs of parents and service providers of adolescents with type 1 diabetes to aid in the creation of an online support intervention. [References].	Holtslander, Lorraine; Kornder, Nola; Letourneau, Nicole; Turner, Hollie; Paterson, Barbara.
First sociodemographic, pretreatment and clinical data from a German web-based registry for child and adolescent anorexia nervosa. [References].	Buhren, Katharina; Herpertz-Dahlmann, Beate; Dempfle, Astrid; Becker, Katja; Egberts, Karin M; Ehrlich, Stefan; Fleischhaker, Christian; von Gontard, Alexander; Hahn, Freia; Jaite, Charlotte; Kaess, Michael; Legenbauer, Tanja; Renner, Tobias J; Schrotter, Ellen; Schulze, Ulrike; Sinzig, Judith; Antony, Gisela; Hebebrand, Johannes; Focker, Manuel.
First-time mothers preparing for birthing in an electronic world: Internet and mobile phone technology. [References].	Fleming, Susan E; Vandermause, Roxanne; Shaw, Michele.
Food and beverage advertising on children's web sites. [References].	Ustjanauskas, A. E; Harris, J. L; Schwartz, M. B.
Food and beverage brands that market to children and adolescents on the internet: A content analysis of branded web sites. [References].	Henry, Anna E; Story, Mary.
Food for thought: A parental internet-based intervention to treat childhood obesity in preschool-aged children.	Cooperberg, Jordana.
Chapter: Food marketing goes online: A content analysis of Web sites for children. [References].	Moore, Elizabeth S.
Food marketing to children online: A content analysis of food company websites. [References].	Hurwitz, Lisa B; Montague, Heather; Wartella, Ellen.
Formative Evaluation of a Family Life Education Web Site. [References].	Steimle, Brynn M; Duncan, Stephen F.
Formative evaluation: Developing measures for online family mental health recovery education. [References].	Rue, Lisa A; Estrada, Samantha; Floren, Michael; MacKinnon, Krista
Fostering wisdom-based action through Web 2.0 communities of practice: An example of the early childhood family support community of practice. [References].
Found out and opting out: The consequences of online criminal records for families. [References].	Lageson, Sarah Esther.
Friendship at any cost: Parent perspectives on cyberbullying children with intellectual and developmental disabilities. [References].	McHugh, Meaghan C; Howard, Donna E.
From empty nest to Social Networking Site: What happens in cyberspace when children are launched from the parental home? [References].	Tanis, Martin; van der Louw, Marit; Buijzen, Moniek.
From Pedagogy to Technagogy in Social Work Education: A Constructivist Approach to Instructional Design in an Online, Competency-Based Child Welfare Practice Course. [References].	Bellefeuille, Gerard; Martin, Robert R; Buck, Martin Paul.
Chapter: From the streets to cyberspace: The effects of technology on the commercial sexual exploitation of children and adolescents in the United States. [References].	Judge, Abigail M; Leary, Mary Graw.
From universal towards child-specific protection of the right to privacy online: Dilemmas in the EU General Data Protection Regulation. [References].	From universal towards child-specific protection of the right to privacy online: Dilemmas in the EU General Data Protection Regulation. [References].
Game for health: How eHealth approaches might address the psychological needs of children and young people with long-term physical conditions. [References].	Thabrew, Hiran; Stasiak, Karolina; Garcia-Hoyos, Vanessa; Merry, Sally N.
Game on? Online friendship, cyberbullying, and psychosocial adjustment in Hong Kong Chinese children. [References].	Leung, Angel Nga-Man; McBride-Chang, Catherine.
Gateway to offending behaviour: Permission-giving thoughts of online users of child sexual exploitation material. [References].	Kettleborough, Danielle G; Merdian, Hannah L.
Gateway to quality: Online professional development for family childcare providers. [References].	Durden, Tonia; Mincemoyer, Claudia; Crandall, Leslie; Alviz, Kit; Garcia, Aileen.
Gay and lesbian families in the early childhood classroom: Evaluation of an online course and teacher concerns with this issue.	Beren, Megan Elisheva.
Chapter: Genaral systems theory, cybernetics and family therapy. [References].	Hecker, Lorna L; Mims, Grace Ann; Boughner, Shelly R.
Gender differences in associations between parental problem drinking and early adolescents' internet addiction. [References].	Jang, Mi Heui; Ji, Eun Sun.
Gender differences in preadolescent children's online interactions: Symbolic modes of self-presentation and self-expression. [References].	Calvert, Sandra L; Mahler, Brian A; Zehnder, Sean M; Jenkins, Abby; Lee, Mickey S.
Gender differences in the use of the Internet by English secondary school children. [References].	Madell, Dominic; Muncer, Steven.
Chapter: Gender issues and cyberbullying in children and adolescents: From gender differences to gender identity measures. [References].	Navarro, Raul.
Gender-related consequences of internet use perceived by parents in a representative quota sample of adolescents. [References].	Wartberg, Lutz; Kammerl, Rudolf; Broning, Sonja; Hauenschild, Michaela; Petersen, Kay-Uwe; Thomasius, Rainer.
Chapter: General systems theory, cybernetics, and family therapy. [References].	Hecker, Lorna L; Mims, Grace Ann; Boughner, Shelly R.
Generation digital: Politics, commerce, and childhood in the age of the Internet.	Montgomery, Kathryn C.
Genetic information-seeking behaviors and knowledge among family members and patients with inherited bone marrow failure syndromes. [References].	Hamilton, Jada G; Hutson, Sadie P; Frohnmayer, Amy E; Han, Paul K. J; Peters, June A; Carr, Ann G; Alter, Blanche P.
Going online to improve child health outcomes. [References].	Ellis, Judith.
Grammatical aspect and event recognition in children's online sentence comprehension. [References].	Zhou, Peng; Crain, Stephen; Zhan, Likan.
Chapter: Growing from childhood into adolescence: The science of cyber behavior.	Yan, Zheng; Zheng, Robert Z.
Growing from childhood into adolescence: The science of cyber behavior. [References].	Yan, Zheng; Zheng, Robert Z.
Growth and change in undercover online child exploitation investigations, 2000-2006. [References].	Mitchell, Kimberly J; Finkelhor, David; Jones, Lisa M; Wolak, Janis.
Harsh parenting and problematic Internet use in Chinese adolescents: Child emotional dysregulation as mediator and child forgiveness as moderator. [References].	Wang, Mingzhong; Qi, Wanxue.
Heading into fatherhood-nervously: Support for fathering from online dads. [References].	Fletcher, Richard; StGeorge, Jennifer.
Health information behavior and paternal involvement of low-income expectant and recent fathers.	Cramer, Emily M.
Health information preference among youth and caregivers related to second-generation antipsychotic treatment. [References].	Xu, Yan; Nguyen, Due; Davidson, Jana; Panagiotopoulos, Constadina.
Health information seeking by parents in the Internet age. [References].	Khoo, Kaylyn; Bolt, Penny; Babl, Franz E; Jury, Susan; Goldman, Ran D.
Health information sources of individuals with cancer and their family members. [References].	Pecchioni, Loretta L; Sparks, Lisa.
Health information technology in screening and treatment of child obesity: A systematic review. [References].	Smith, Anna Jo; Skow, Aine; Bodurtha, Joann; Kinra, Sanjay.
Health information technology to facilitate communication involving health care providers, caregivers, and pediatric patients: A scoping review. [References].	Gentles, Stephen James; Lokker, Cynthia; McKibbon, K Ann.
Health literacy and task environment influence parents' burden for data entry on child-specific health information: Randomized controlled trial. [References].	Porter, Stephen C; Guo, Chao-Yu; Bacic, Janine; Chan, Eugenia.
Health professionals' attitudes towards using a Web 2.0 portal for child and adolescent diabetes care: Qualitative study. [References].	Nordqvist, Cecilia; Hanberger, Lena; Timpka, Toomas; Nordfeldt, Sam.
Health-related Internet use by informal caregivers of children and adolescents: An integrative literature review. [References].	Park, Eunhee; Kim, Heejung; Steinhoff, Andreanna.
Healthy skepticism: Do adults trust health information from children in rural Kenya? [References].	Jukes, Matthew C. H; Zuilkowski, Stephanie S; Okello, George; Harris, Paul L.
Chapter: Hector's WorldTM: Educating young children about life online. [References].	Butterfield, Liz.
Helping hearing parents and their deaf children: A Web-based clinical intervention.	McKinsey, Cory Andrew.
HIV-stage, nutritional status, and child psychomotor development in resource-poor settings-A causal web. [References].	Gahagan, Sheila.
Holy Lemons! Learning from children's uses of the Internet in out-of-school contexts. [References].	Burnett, Cathy; Wilkinson, Jeff
Chapter: Home Internet Use in Low-Income Families: Is Access Enough to Eliminate the Digital Divide? [References].	Jackson, Linda A; Barbatsis, Gretchen; Biocca, Frank A; Eye, Alexander von; Zhao, Yong; Fitzgerald, Hiram E.
Home literacy environments of young children with down syndrome: Findings from a web-based survey. [References].	Al Otaiba, Stephanie; Lewis, Sandra; Whalon, Kelly; Dyrlund, Allison; Mckenzie, Amy R.
HomeBank: An online repository of daylong child-centered audio recordings. [References].	VanDam, Mark; Warlaumont, Anne S; Bergelson, Elika; Cristia, Alejandrina; Soderstrom, Melanie; De Palma, Paul; MacWhinney, Brian.
Host selling in cyberspace: Product personalities and character advertising on popular children's websites. [References].	Bucy, Erik Page; Kim, Sojung Claire; Park, Miyeong Cecilia.
How avatar customizability affects children's arousal and subjective presence during junk food-sponsored online video games. [References].	Bailey, Rachel; Wise, Kevin; Bolls, Paul.
How can we reach them? Information seeking and preferences for a cancer family history campaign in underserved communities. [References].	Kelly, Kimberly M; Sturm, Amy C; Kemp, Kathleen; Holland, Jacquelin; Ferketich, Amy K.
How children's victimization relates to distorted versus sensitive social cognition: Perception, mood, and need fulfillment in response to Cyberball inclusion and exclusion. [References].	Lansu, Tessa A. M; van Noorden, Tirza H. J; Deutz, Marike H. F.
How College Students' Internet Addiction are Related to Parental Rearing Patterns. [Chinese]. [References].	Tao, Li; Lanjun, Zhang.
How do cancer patients and caregivers perceive web-based interventions? A qualitative study.	Yoon, Hyojin.
How does Internet facilitated communication impact teacher and parent partnerships?	Grujanac, Mara Paich.
How family support and internet self-efficacy influence the effects of e-learning among higher aged adults-Analyses of gender and age differences. [References].	Chu, Regina Ju-chun
How Low-Income Children Use the Internet at Home. [References].	Jackson, Linda A; von Eye, Alexander; Biocca, Frank; Barbatsis, Gretchen; Zhao, Yong; Fitzerald, Hiram E.
How many bytes does it take? A content analysis of cyber issues in couple and family therapy journals. [References].	Blumer, Markie L. C; Hertlein, Katherine M; Smith, Justin M; Allen, Harrison.
How parents search, interpret, and evaluate genetic information obtained from the Internet. [References].	Roche, Myra I; Skinner, Debra.
How the Internet Affects the Family: A Survey of Therapists. [References].	Whiteman, Thomas.
How the Web was told: Continuity and change in the founding fathers' narratives on the origins of the World Wide Web. [References].	Bory, Paolo; Benecchi, Eleonora; Balbi, Gabriele
How to find help in the Internet? Internet researches aiming at service support in cases of child sexual abuse. [German]. [References].	Jud, A; Konig, E; Liebhardt, H; Fegert, J. M.
How to protect children from Internet predators: A phenomenological study. [References].	Alexander, Rodney.
How to protect children from internet predators: A phenomenological study.	Alexander, Rodney T.
I forget what that's called! Children's online processing of disfluencies depends on speaker knowledge. [References].	Orena, Adriel John; White, Katherine S.
Identifying key components of an internet information system for Chinese survivors of childhood sexual abuse. [References].	Chien, Mei-hua.
iFamily: Internet and social media technology in the family context. [References].	Williams, Amanda L; Merten, Michael J.
Illness trajectory and internet as a health information and communication channel used by parents of infants admitted to a neonatal intensive care unit. [References].	De Rouck, Sofie; Leys, Mark.
Imaginative interaction with internet games. For children and teachers. [References].	Hannaford, Jeanette.
Impact evaluation of Enabling Mothers to Prevent Pediatric Obesity through Web-Based Education and Reciprocal Determinism (EMPOWER) randomized control trial. [References].	Knowlden, Adam P; Sharma, Manoj; Cottrell, Randall R; Wilson, Bradley R. A; Johnson, Marcus Lee.
Impact of multi-modal web-based rehabilitation on occupational performance and upper limb outcomes: Pilot randomized trial in children with acquired brain injuries. [References].	Sakzewski, Leanne; Lewis, Melinda J; McKinlay, Lynne; Ziviani, Jenny; Boyd, Roslyn N.
Impact of online resources on informal learners: Parents' perception of their parenting skills. (2070) [References].	Na, Jin-Cheon; Chia, Shee Wai.
Impact of the internet on teenagers' influence on family purchases. [References].	Kaur, Anupriya; Medury, Y.
Impaired online control in children with developmental coordination disorder reflects developmental immaturity. [References].	Hyde, Christian E; Wilson, Peter H.
Improving communication between patients and providers using health information technology and other quality improvement strategies: Focus on low-income children. [References].	Ngo-Metzger, Quyen; Hayes, Gillian R; Chen, Yunan; Cygan, Ralph; Garfield, Craig F.
In their own words: What bothers children online? [References].	Livingstone, Sonia; Kirwil, Lucyna; Ponte, Cristina; Staksrud, Elisabeth.
Inadvertent exposure to pornography on the Internet: Implications of peer-to-peer file-sharing networks for child development and families. [References].	Greenfield, Patricia M.
Increasing flexibility in children's online processing of grammatical and nonce determiners in fluent speech. [References].	Zangl, Renate; Fernald, Anne.
Incremental processing in head-final child language: Online comprehension of relative clauses in Turkish-speaking children and adults. [References].	Ozge, Duygu; Marinis, Theo; Zeyrek, Deniz.
Individual and contextual predictors of cyberbullying: The influence of children's provictim attitudes and teachers' ability to intervene. [References].	Christian Elledge, L; Williford, Anne; Boulton, Aaron J; DePaolis, Kathryn J; Little, Todd D; Salmivalli, Christina.
Individualized, home-based interactive training of cerebral palsy children delivered through the Internet. [References].	Bilde, Peder E; Kliim-Due, Mette; Rasmussen, Betina; Petersen, Line Z; Petersen, Tue H; Nielsen, Jens B.
Inference generation during discourse and its relation to social competence: An online investigation of abilities of children with and without language impairment. [References].	Ford, Janet A; Milosky, Linda M.
Influence of group member familiarity on online collaborative learning. [References].	Janssen, Jeroen; Erkens, Gijsbert; Kirschner, Paul A; Kanselaar, Gellof.
Influence of parental attitudes towards Internet use on the employment of online safety measures at home. [References].	Floros, Georgios; Siomos, Konstantinos; Dafouli, Evaggelia; Fisoun, Virginia; Geroukalis, Dimitrios.
Influence of parents and peers on Internet usage and addiction amongst school-going youths in Malaysia.	Chin Hooi, Patrick Soh.
Influence of parents, peers, internet product search and visual social media on college students' purchase behavior: A mixed methods study.	Johnson Jorgensen, Jennifer Elizabeth.
Influences of parental problem drinking on internet addiction among early adolescents. [References].	Jang, Mi Heui; Kim, Mi Ja; Choi, Heeseung.
Influencing perception: The impact of a health information technology based tailored intervention on hispanic parental perception of preschooler weight status.	Gauthier, Kristine I.
Informal caregivers' use of the Internet for caregiving information. [References].	Li, Hong.
Information curation among vaccine cautious parents: Web 2.0, Pinterest thinking, and pediatric vaccination choice. [References].	Sobo, Elisa J; Huhn, Arianna; Sannwald, Autumn; Thurman, Lori.
Information management in new motherhood: Does the internet help or hinder? [References].	Barkin, Jennifer L; Jani, Smit.
Information seeking and achievement motivation in middle childhood and adolescence: The role of conceptions of ability. [References].	Butler, Ruth.
Information seeking by parents of children with physical disabilities: An exploratory qualitative study. [References].	Alsem, M. W; Ausems, F; Verhoef, M; Jongmans, M. J; Meily-Visser, J. M. A; Ketelaar, M.
Information seeking from media and family/friends increases the likelihood of engaging in healthy lifestyle behaviors. [References].	Ramirez, A. Susana; Freres, Derek; Martinez, Lourdes S; Lewis, Nehama; Bourgoin, Angel; Kelly, Bridget J; Lee, Chul-Joo; Nagler, Rebekah; Schwartz, J. Sanford; Hornik, Robert C.
Information-seeking behaviours and decision-making process of parents of children with cancer. [References].	Kilicarslan-Toruner, Ebru; Akgun-Citak, Ebru.
Information-seeking coping and anxiety in school-age children anticipating surgery.	Thompson, Maureen Lowery.
Information-seeking coping behaviors during painful procedures in African-American children with sickle cell disease. [References].	Schlenz, Alyssa M; Schatz, Jeffrey; McClellan, Catherine B; Sweitzer, Sarah M; Roberts, Carla W.
Informing child welfare policy and practice: Using knowledge discovery and data mining technology via a dynamic web site. [References].	Duncan, Dean F; Kum, Hye-Chung; Weigensberg, Elizabeth Caplick; Flair, Kimberly A; Stewart, C. Joy.
Instruction via web-based modules in early childhood personnel preparation: A mixed-methods study of effectiveness and learner perspectives. [References].	Hollingsworth, Heidi L; Lim, Chih-Ing.
Integrating individual and social learning strategies in a small-group model for online psychoeducational intervention: A mixed methods study of a parent-management training program.	Wilkerson, David A.
Interaction effects between exposure to sexually explicit online materials and individual, family, and extrafamilial factors on Hong Kong high school students' beliefs about gender role equality and body-centered sexuality. [References].	To, Siu-ming; Iu Kan, Siu-mee; Ngai, Steven Sek-yum.
Interactive effects of viewing a contraction monitor and information-seeking style on reported childbirth pain.	Shiloh, Shoshana; Mahlev, Uri; Dar, Reuven; Ben-Rafael, Zion.
Interactive patient decision aids for women facing genetic testing for familial breast cancer: A systematic web and literature review. [References].	Williams, Lisa; Jones, Wendy; Elwyn, Glyn; Edwards, Adrian
Interconnected but underprotected? Parents' methods and motivations for information seeking on digital safety issues. [References].	Davis, Vauna.
Interdisciplinary, child-centred collaboration could increase the success of potentially successful Internet-based physical activity interventions. [References].	Muller, Andre Matthias; Khoo, Selina.
International early childhood resources from Educational Research Abstracts (ERA) online.	No authorship indicated.
International early childhood resources from Educational Research Abstracts (ERA) online.	No authorship indicated.
International early childhood resources from Educational Research Abstracts (ERA) online.	No authorship indicated.
International early childhood resources from Educational Research Abstracts (ERA) online.	No authorship indicated.
International early childhood resources from Educational Research Abstracts online (ERA).	No authorship indicated.
International Early Childhood Resources from Educational Research Abstracts online (ERA).	No authorship indicated.
International early childhood resources from Educational Research Abstracts online (ERA).	No authorship indicated.
International Early Childhood Resources from Educational Research Abstracts Online (ERA).	No authorship indicated.
International Early Childhood Resources from Educational Research Abstracts online (ERA).	No authorship indicated.
International Early Childhood Resources from Educational Research Abstracts online (ERA).	No authorship indicated.
International Early Childhood Resources from Educational Research Abstracts online (ERA).	No authorship indicated.
International Early Childhood Resources from Educational Research Abstracts online (ERA).	No authorship indicated.
International Early Childhood Resources from Educational Research Abstracts online (ERA).	No authorship indicated.
Internet activities for a preschool technology education program guided by caregivers.	Lombardi, Shirley Mullinax.
Internet addicted adolescents whose parents work abroad. [Romanian]. [References].	Sandovici, Anisoara.
Internet addiction among Chinese adolescents: The effect of parental behavior and self-control. [References].	Li, Caina; Dang, Jianning; Zhang, Xiaoling; Zhang, Qianqian; Guo, Jingjing.
Internet addiction and family achievement, control, organization. [Chinese]. [References].	Li, Yong-Zhan.
Internet addiction disorder of vocational college freshmen and its relationship to childhood psychological abuse and neglect. [Chinese]. [References].	Huang, Li; Deng, Yun-long.
Internet addiction in children and adolescents: Risk factors, assessment, and treatment. (2091) [References].	Young, Kimberly S [Ed]; de Abreu, Cristiano Nabuco [Ed].
Internet addiction, temperament, and the moderator role of family emotional involvement. (2092) [References].	Pace, Ugo; Zappulla, Carla; Guzzo, Giovanni; Di Maggio, Rosanna; Laudani, Chiara; Cacioppo, Marco.
Chapter: Internet advertising and children. [References].	Neeley, Sabrina M.
Internet advocacy support for families of children with emotional difficulties.	Curtin, Maureen Elizabeth.
Internet and cell phone usage associated with risky situations of child sexual exploitation. [Spanish]. [References].	Gutierrez, Rafael; Vega, Leticia; Rendon, Abraham Ernesto.
Internet and computer technology hazards: Perspectives for family counselling.	Oravec, Jo Ann.
Internet and displacement effect: Children's media use and activities in Singapore. [References].	Lee, Waipeng; Kuo, Eddie C. Y.
Internet and mobile technology use among urban African American parents: Survey study of a clinical population. [References].	Mitchell, Stephanie J; Godoy, Leandra; Shabazz, Kanya; Horn, Ivor B.
Internet and moral panic: A review of research about interaction of children and teenagers with new mass media. [Spanish]. [References].	Marciales Vivas, Gloria Patricia; Torres, Fabiola Cabra.
Chapter: Internet assisted family therapy and prevention for Anorexia Nervosa. [References].	Jones, Megan; Jacobi, Corinna; Taylor, C. Barr.
Internet child pornography offenders: An examination of attachment and intimacy deficits. [References].	Armstrong, Janelle; Mellor, David.
Internet child pornography: Causes, investigation, and prevention. [References].	Wortley, Richard; Smallbone, Stephen.
Internet child sex offenders' concerns about online security and their use of identity protection technologies: A review. [References].	Balfe, Myles; Gallagher, Bernard; Masson, Helen; Balfe, Shane; Brugha, Ruairi; Hackett, Simon.
Internet comments elicited by media portrayal of a familicide-suicide case. [References].	Sisask, Merike; Mark, Lauraliisa; Varnik, Airi.
Chapter: Internet crimes against children. [References].	Durkin, Keith F; DeLong, Ronald L.
Internet filters and entry pages do not protect children from online alcohol marketing. [References].	Jones, Sandra C; Thom, Jeffrey A; Davoren, Sondra; Barrie, Lance.
Internet gambling: An emerging concern in family practice medicine? [References].	Petry, Nancy M.
Internet game addiction, parental attachment, and parenting of adolescents in South Korea. (2104) [References].	Kim, Kyunghee; Kim, Kisook.
Internet gaming disorder in early adolescence: Associations with parental and adolescent mental health. [References].	Wartberg, L; Kriston, L; Kramer, M; Schwedler, A; Lincoln, T. M; Kammerl, R.
Internet guidance on time out: Inaccuracies, omissions, and what to tell parents instead. [References].	Drayton, Amy K; Andersen, Melissa N; Knight, Rachel M; Felt, Barbara T; Fredericks, Emily M; Dore-Stites, Dawn J.
Internet health seeking behaviour of parents attending a general paediatric outpatient clinic: A cross-sectional observational study. [References].	Sebelefsky, Christian; Karner, Denise; Voitl, Jasmin; Klein, Frederic; Voitl, Peter; Bock, Andreas.
Internet interventions for long-term conditions: Patient and caregiver quality criteria. [References].	Kerr, Cicely; Murray, Elizabeth; Stevenson, Fiona; Gore, Charles; Nazareth, Irwin.
Internet marketing directed at children on food and restaurant websites in two policy environments. [References].	Kent, M. Potvin; Dubois, L; Kent, E. A; Wanless, A. J.
Internet mediation and the family gap: Explorative ethnographic interviews in new family forms in Belgium. [References].	Mostmans, Lien.
Internet parenting styles and the impact on Internet use of primary school children. [References].	Valcke, M; Bonte, S; De Wever, B; Rots, I.
Chapter: Internet policies: Online child protection and empowerment in a global context. [References].	O'Neill, Brian.
Internet resources on child soldiers & psychosocial issues.	Ventevogel, Peter.
Internet Risks for Foster Families Online. [References].	Finn, Jerry; Kerman, Ben.
Internet searching in children and adolescents: A longitudinal framework of youth search roles.	Foss, Elizabeth.
Internet service provider (ISP) filtering of child-abusive material: A critical reflection of its effectiveness. [References].	Eneman, Marie.
Internet sexual activity: A comparison between contact and non-contact child pornography offenders. [References].	McCarthy, Jennifer A.
Internet sexual solicitation of children: A proposed typology of offenders based on their chats, e-mails, and social network posts. [References].	DeHart, Dana; Dwyer, Gregg; Seto, Michael C; Moran, Robert; Letourneau, Elizabeth; Schwarz-Watts, Donna.
Chapter: Internet Sites for Parents, Children and Young People. [References].	Barbour, Judy.
Internet social support for children and adolescents. [References].	Tichon, Jennifer; Yellowlees, Peter.
Internet Social Support for Parents: The State of Science. [References].	Scharer, Kathleen.
Internet suicide in Japan: Implications for child and adolescent mental health. [References].	Naito, Ayumi.
Internet support for adolescents with a mentally ill family member.	Drost, Louisa M; Sytema, Sjoerd; Schippers, Gerard M.
Chapter: Internet support for parents of children with early-onset bipolar disorder. [References].	Hellander, Martha; Sisson, Dory P; Fristad, Mary A.
Internet support groups for parents of children with adhd: An examination of the characteristics of group members and the impact of social support on parent functioning.	Schellinger, Kriston Beth.
Internet survey of treatments used by parents of children with autism. [References].	Green, Vanessa A; Pituch, Keenan A; Itchon, Jonathan; Choi, Aram; O'Reilly, Mark; Sigafoos, Jeff.
Internet through the eyes of 11-year-old children: First-hand experiences from the technological environment children live in. [References].	Oinas-Kukkonen, Harri; Kurki, Heli.
Internet Treatment Delivery of Parent-Adolescent Conflict Training for Families with an ADHD Teen: A Feasibility Study. [References].	Carpenter, Erika M; Frankel, Fred; Marina, Michael; Duan, Naihua; Smalley, Susan L.
Internet use among childhood and young adult cancer survivors who smoke: Implications for cessation interventions. [References].	Nagler, Rebekah H; Puleo, Elaine; Sprunck-Harrild, Kim; Emmons, Karen M.
Internet use among mothers of young children in Norway: A survey of internet habits and perceived parental competence when caring for a sick child. [References].	Skranes, Lars Petter; Lohaugen, Gro C. C; Botngard, Anja; Skranes, Jon.
Internet use among parents of children with autism spectrum disorders (ASD).	Fain, Nona.
Internet use among postgraduate students: Role of gender and type of family. [References].	Desai, Minakshi D; Parmar, Jaydipsinh M.
Internet use and eHealth literacy of low-income parents whose children have special health care needs. [References].	Knapp, Caprice; Madden, Vanessa; Wang, Hua; Sloyer, Phyllis; Shenkman, Elizabeth.
Internet use and parental mediation: A cross-cultural study. [References].	de Morentin, Juan Ignacio Martinez; Cortes, Alejandra; Medrano, Concepcion; Apodaca, Pedro.
Internet use and psychological well-being among 10-year-old and 11-year-old children. [References].	Devine, Paula; Lloyd, Katrina.
Internet use and psychosocial health of school aged children. [References].	Isik, Betul; Ayaz Alkaya, Sultan.
Internet use and verbal aggression: The moderating role of parents and peers. [References].	Appel, Markus; Stiglbauer, Barbara; Batinic, Bernad; Holtz, Peter.
Internet use by the families of cancer patients--Help for disease management? [References].	Kirschning, Silke; von Kardorff, Ernst; Merai, Karolina.
Internet use, academic performance, and social involvement in middle school age children.	Southwick, Sarah Loretta.
Internet use, videogame playing and cell phone use as predictors of children's body mass index (BMI), body weight, academic performance, and social and overall self-esteem. [References].	Jackson, Linda A; von Eye, Alexander; Fitzgerald, Hiram E; Witt, Edward A; Zhao, Yong.
Internet video chat (Skype) family conversations as a treatment of agitation in nursing home residents with dementia. [References].	Van der Ploeg, Eva S; Eppingstall, Barbara; O'Connor, Daniel W.
Internet video streaming and on-demand viewing preferences among non-English and English speaking parents.	Luna, David.
Internet web sites specifically designed to provide support for informal caregivers. [References]	Thobaben, Marshelle.
Internet, children and space: Revisiting generational attributes and boundaries. [References].	de Almeida, Ana Nunes; Delicado, Ana; de Almeida Alves, Nuno; Carvalho, Tiago.
Internet-assisted delivery of cognitive behavioural therapy (CBT) for childhood anxiety: Systematic review and meta-analysis. [References].	Rooksby, Maki; Elouafkaoui, Paula; Humphris, Gerry; Clarkson, Jan; Freeman, Ruth.
Internet-assisted parent training intervention for disruptive behavior in 4-year-old children: A randomized clinical trial. [References].	Sourander, Andre; McGrath, Patrick J; Ristkari, Terja; Cunningham, Charles; Huttunen, Jukka; Lingley-Pottie, Patricia; Hinkka-Yli-Salomaki, Susanna; Kinnunen, Malin; Vuorio, Jenni; Sinokki, Atte; Fossum, Sturla; Unruh, Anita.
Chapter: Internet-based anxiety and depression prevention programs for children and adolescents. [References].	Calear, Alison L; Christensen, Helen; Griffiths, Kathleen M.
Internet-based caregiver support for Chinese Canadians taking care of a family member with Alzheimer disease and related dementia. [References].	Chiu, Teresa; Marziali, Elsa; Colantonio, Angela; Carswell, Anne; Gruneir, Marilyn; Tang, Mary; Eysenbach, Gunther.
Internet-based chat support groups for parents in family-based treatment for adolescent eating disorders: A pilot study. [References].	Hopf, Roslyn B. Binford; Le Grange, Daniel; Moessner, Markus; Bauer, Stephanie.
Internet-based clinical services: Virtual support groups for family caregivers. [References].	Marziali, Elsa; Damianakis, Thecla; Donahue, Peter.
Internet-based developmental screening: A digital divide between English- and Spanish-speaking parents. [References].	Hambidge, Simon J; Phibbs, Stephanie; Beck, Arne; Bergman, David Aaron.
Chapter: Internet-based dissemination and implementation of cognitive behavioral therapy for child anxiety. [References].	Khanna, Muniya S; Kerns, Connor Morrow; Carper, Matthew M.
Internet-based family therapy from the perspective of the therapist: A qualitative inquiry.	Hall, Tracy D.
Internet-based guided self-help for parents of children on cancer treatment: A randomized controlled trial. [References].	Cernvall, Martin; Carlbring, Per; Ljungman, Lisa; Ljungman, Gustaf; von Essen, Louise.
Chapter: Internet-based implementation: Broadening the reach of parent-child interaction therapy for early child behavior problems. [References].	Elkins, R. Meredith; Comer, Jonathan S.
Internet-based intervention training for parents of young children with disabilities: A promising service-delivery model. [References].	Meadan, Hedda; Daczewitz, Marcus E.
Internet-based knowledge management database for children and adults with epilepsy: A possible model project for evidence-based medicine in the future. [References].	Koenig, Stephan A; Dobson, Peter; Longin, Elke; Michalec, Dagmera; Gerstner, Thorsten; Taylor, James.
Internet-based parent management training: A randomized controlled study. [References].	Enebrink, Pia; Hogstrom, Jens; Forster, Martin; Ghaderi, Ata.
Internet-based parent-implemented intervention for young children with autism: A pilot study. [References].	Meadan, Hedda; Snodgrass, Melinda R; Meyer, Lori E; Fisher, Kim W; Chung, Moon Y; Halle, James W.
Internet-based peer support for parents: A systematic integrative review. [References].	Niela-Vilen, Hannakaisa; Axelin, Anna; Salantera, Sanna; Melender, Hanna-Leena.
Internet-based physical activity intervention for women with a family history of breast cancer. [References].	Hartman, Sheri J; Dunsiger, Shira I; Marinac, Catherine R; Marcus, Bess H; Rosen, Rochelle K; Gans, Kim M.
Internet-based program for dementia caregivers. [References].	Lewis, Marsha L; Hobday, John V; Hepburn, Kenneth W.
Internet-based risk assessment and decision support for the management of familial cancer in primary care: A survey of GP's attitudes and intentions. [References].	Braithwaite, Dejana; Sutton, Stephen; Smithson, W. Henry; Emery, Jon.
Internet-based self-help training for children and adolescents with recurrent headache: a pilot study. [References].	Trautmann, Ellen; Kroner-Herwig, Birgit.
Chapter: Internet-based therapies for child and adolescent emotional and behavioral problems. [References].	Spence, Susan H; March, Sonja; Vigerland, Sarah; Serlachius, Eva.
Internet-delivered CBT for children with specific phobia: A pilot study. [References].	Vigerland, Sarah; Thulin, Ulrika; Ljotsson, Brjann; Svirsky, Liv; Ost, Lars-Goran; Lindefors, Nils; Andersson, Gerhard; Serlachius, Eva.
Internet-delivered cognitive behavior therapy for children and adolescents: A systematic review and meta-analysis. [References].	Vigerland, Sarah; Lenhard, Fabian; Bonnert, Marianne; Lalouni, Maria; Hedman, Erik; Ahlen, Johan; Olen, Ola; Serlachius, Eva; Ljotsson, Brjann.
Internet-delivered cognitive behavioural therapy for children with anxiety disorders: A randomised controlled trial. [References].	Vigerland, Sarah; Ljotsson, Brjann; Thulin, Ulrika; Ost, Lars-Goran; Andersson, Gerhard; Serlachius, Eva.
Internet-delivered cognitive-behavioral treatment for adolescents with chronic pain and their parents: A randomized controlled multicenter trial. [References].	Palermo, Tonya M; Law, Emily F; Fales, Jessica; Bromberg, Maggie H; Jessen-Fiddick, Tricia; Tai, Gabrielle.
Internet-delivered parenting program for prevention and early intervention of anxiety problems in young children: Randomized controlled trial. [References].	Morgan, Amy J; Rapee, Ronald M; Salim, Agus; Goharpey, Nahal; Tamir, Elli; McLellan, Lauren F; Bayer, Jordana K.
Internet-delivered, family-based treatment for early-onset OCD: A pilot randomized trial. [References].	Comer, Jonathan S; Furr, Jami M; Kerns, Caroline E; Miguel, Elizabeth; Coxe, Stefany; Elkins, R. Meredith; Carpenter, Aubrey L; Cornacchio, Danielle; Cooper-Vince, Christine E; DeSerisy, Mariah; Chou, Tommy; Sanchez, Amanda L; Khanna, Muniya; Franklin, Martin E; Garcia, Abbe M; Freeman, Jennifer B.
Internet-delivered, family-based treatment for early-onset OCD: A preliminary case series. [References].	Comer, Jonathan S; Furr, Jami M; Cooper-Vince, Christine E; Kerns, Caroline E; Chan, Priscilla T; Edson, Aubrey L; Khanna, Muniya; Franklin, Martin E; Garcia, Abbe M; Freeman, Jennifer B.
Internet-enabled youth and power in family decisions. [References].	Marshall, Roger; Reday, Peter Alan.
Internet-facilitated commercial sexual exploitation of children: Findings from a nationally representative sample of law enforcement agencies in the United States. [References].	Mitchell, Kimberly J; Jones, Lisa M; Finkelhor, David; Wolak, Janis.
Internet-initiated incitement and conspiracy to commit child sexual abuse (CSA): The typology, extent and nature of known cases. [References].	Gallagher, Bernard.
Internet-provided cognitive behaviour therapy of posttraumatic stress symptoms following childbirth-A randomized controlled trial. [References].	Nieminen, Katri; Berg, Ida; Frankenstein, Katri; Viita, Lina; Larsson, Kamilla; Persson, Ulrika; Spanberger, Loviisa; Wretman, Anna; Silfvernagel, Kristin; Andersson, Gerhard; Wijma, Klaas.
Internet-related child sexual abuse: What children tell us in their testimonies. [References].	Katz, Carmit.
Chapter: Internet: Status report on legislative attempts to protect children from unsuitable material on the Web. [References].	Smith, Marcia S.
Introducing online training in an early childhood professional development system: Lessons learned in one state. [References].	Stone-MacDonald, Angi; Douglass, Anne.
Investigating parental intention of using internet filter software. [References].	Tsai, Tsung-Hsien; Wei, Chien-Hung; Tsai, Chung-Yu.
Investigating the use of traditional and online instruction for teachers of children with Autism Spectrum Disorder: A case for blending training models.	Filer, Ann Fairchild.
Investigative aspects of crossover offending from a sample of FBI online child sexual exploitation cases. [References].	Owens, Jessica N; Eakin, Jennifer D; Hoffer, Tia; Muirhead, Yvonne; Shelton, Joy Lynn E.
Invited Commentary: Minimizing risks to children when they access the world wide web. [References].	Bross, Donald C.
Involving teachers, parents and rehabilitation instructors in visual training for visually impaired children: A web-based approach. [References].	Matas, Yolanda; Santos, Carlos; Hernandez-del-Olmo, Felix; Gaudioso, Elena.
Is children's reading "good enough"? Links between online processing and comprehension as children read syntactically ambiguous sentences. [References].	Wonnacott, Elizabeth; Joseph, Holly S. S. L; Adelman, James S; Nation, Kate.
Chapter: Is social networking the new "online playground" for young children? A study of rate profiles in Estonia. [References].	Siibak, Andra; Ugur, Kadri.
Is social support from family associated with PSA testing? An exploratory analysis using the Health Information National Trends Survey (HINTS) 2005. [References].	Thomas, Kamilah B; Simpson, Sean L; Tarver, Will L; Gwede, Clement K.
Is this the wave of the future? Examining the psychometric properties of child behavior ratings administered online. [References].	Pritchard, A. E; Stephan, C. M; Zabel, T. A; Jacobson, L. A.
Islands with bridges: Using the Web to enhance ongoing problem solving among educators of young children with special needs. [References].	Stowitschek, Joseph J; Guest, Mako A.
Israeli children online: From moral panic to responsible parenting. [Hebrew]. [References].	Lemish, Dafna; Ribak, Rivka; Aloni, Rotem.
Issues in developing an internet course for family-centered practice in early intervention. [References].	MacPherson-Court, Lorraine; McDonald, Linda; Drummond, Jane; Kysela, Gerard M; Watson, Shelley.
iZ HERO adventure: Evaluating the effectiveness of a peer-mentoring and transmedia cyberwellness program for children. [References].	Liau, Albert Kienfie; Park, Yuhyun; Gentile, Douglas A; Katna, Dashalini P; Tan, Celestine Hana A; Khoo, Angeline.
Japanese and U.S. mothers' concerns and experts' advice: Content analyses of mothers' questions on online message boards and experts' advice in parenting magazines.	Porter, Noriko.
Chapter: Juveniles in cyberspace: Issues in enforcement and parental controls. [References].	Hsieh, Ming Li; McShane, Marilyn D; Williams, Frank P III.
Kaiser Family Foundation offers free web resource: State health facts online. (2163)	No authorship indicated.
Kids' Life and Times: Using an Internet survey to measure children's health-related quality of life. [References].	Lloyd, Katrina.
Knowledge exchange and discovery in the age of social media: The journey from inception to establishment of a parent-led Web-based research advisory community for childhood disability. [References].	Russell, Dianne J; Sprung, Jennifer; McCauley, Dayle; de Camargo, Olaf Kraus; Buchanan, Francine; Gulko, Roman; Martens, Rachel; Gorter, Jan Willem.
Knowledge, perceptions and expectations of nurses in e-health: Results of a survey in a children's hospital. [References].	Edirippulige, Sisira; Smith, Anthony C; Young, Jeanine; Wootton, Richard.
Korean bilingual children's conversations about gender in online books: A case study of critical media literacy in the United States. [References].	Kim, So Jung.
Learning classroom management through web-based case instruction: Implications for early childhood teacher education. [References].	Lee, Kyunghwa; Choi, Ikseon.
Learning the culture of natural family living through participation in an online community of practice.	Pinkerton, Carolyn M.
Chapter: Legal and clinical issues in interpreting child pornography on the Internet. [References].	Murphy, Lisa; Ranger, Rebekah; Fedoroff, J. Paul.
Legal, ethical, and methodological considerations in the Internet-based study of child pornography offenders. [References].	Ray, James V; Kimonis, Eva R; Donoghue, Christine.
Life satisfaction and family functions as-predictors of problematic internet use in university students. [References].	Kabasakal, Zekavet.
Liking and hyperlinking: Community detection in online child sexual exploitation networks. [References].	Westlake, Bryce G; Bouchard, Martin.
Limited knowledge and limited resources: Children's and adolescents' understanding of the Internet. [References].	Yan, Zheng.
Limits of the appeal to internet in accessing information and training in the exercise of parenting skills in Quebec. [References].	Larose, Francois; Bedard, Johanne; Hammami, Abdelhakim; Terrisse, Bernard.
Linking health information seeking to behavioral outcomes: Antecedents and outcomes of childhood vaccination information seeking in South Korea. [References].	Lee, Hyun Ou; Kim, Soyoon.
Live coaching of parenting skills using the internet: Implications for clinical practice. [References].	Wade, Shari L; Oberjohn, Karen; Conaway, Kathryn; Osinska, Paulina; Bangert, Lauren.
Logging on: Evaluating an online support group for parents of children with autism spectrum disorders. [References].	Clifford, Tessen; Minnes, Patricia.
Loneliness and generalized problematic internet use: Parents' perceived knowledge of adolescents' online activities as a moderator. [References].	Ang, Rebecca P; Chong, Wan Har; Chye, Stefanie; Huan, Vivien S.
Long-term caregiver mental health outcomes following a predominately online intervention for adolescents with complicated mild to severe traumatic brain injury. [References].	Petranovich, Christine L; Wade, Shari L; Taylor, H. Gerry; Cassedy, Amy; Stancin, Terry; Kirkwood, Michael W; Brown, Tanya Maines.
Long-term outcomes and predictors of internet-delivered cognitive behavioral therapy for childhood anxiety disorders. [References].	Vigerland, Sarah; Serlachius, Eva; Thulin, Ulrika; Andersson, Gerhard; Larsson, Jan-Olov; Ljotsson, Brjann.
Long-term study of safe internet use of young children. [References].	Valcke, M; De Wever, B; Van Keer, H; Schellens, T.
Low neuroticism and high hedonistic traits for female Internet child pornography consumers. [References].	Seigfried-Spellar, Kathryn C; Rogers, Marcus K.
Management advice for children with chronic fatigue syndrome: A systematic study of information from the internet.	Wright, Barry; Williams, Christine; Partridge, Ian.
Managing 'difficult emotions' and family life: Exploring insights and social support within online self-management training. [References].	Sanders, C; Rogers, A; Gardner, C; Kennedy, A.
Mapping children's palliative care around the world: An online survey of children's palliative care services and professionals' educational needs. [References].	Amery, Justin.
Marketing strategies used to promote children's medicine sold on internet sites of pharmaceutical stores. [References].	Basch, Corey H; Roberts, Katherine J; Zagnit, Emily A; Martinez, Amairany.
Marketing to children and teens on Australian food company web sites. [References].	Jones, Sandra C; Reid, Amanda.
Marriage and family counselors' perceived ethical issues related to online therapy. [References].	Hertlein, Katherine M; Blumer, Markie L. C; Mihaloliakos, Jennifer H.
Marriage and family therapists' use and comfort with online communication with clients. (2180) [References].	Hertlein, Katherine M; Blumer, Markie L. C; Smith, Justin M.
Maternal rule-setting for children's Internet use. [References].	Bumpus, Matthew F; Werner, Nicole E.
Maximizing opportunities and minimizing risks for children online: The role of digital skills in emerging strategies of parental mediation. [References].	Livingstone, Sonia; Olafsson, Kjartan; Helsper, Ellen J; Lupianez-Villanueva, Francisco; Veltri, Giuseppe A; Folkvord, Frans.
Maybe you should blame your parents: Parental attachment, gender, and problematic Internet use. [References].	Jia, Ronnie; Jia, Heather H.
Media coverage of toxic risks: A content analysis of pediatric environmental health information available to new and expecting mothers. [References].	Mello, Susan.
Media literacy training's effects on recall: Children's awareness of online advertising on Neopets.	Wollslager, M. Eilene.
Mediating effect of trait angeron relationship between childhood psychological maltreatment and online aggressive behavior in college students. [Chinese]. [References].	Zhang, Lu; Liu, Li-Hong; Jin, Tong-Lin; Jia, Yan-Ru.
Mediators of parenting change within a web-based parenting program: Evidence from a randomized controlled trial of Triple P Online. [References].	Day, Jamin J; Sanders, Matthew R.
Mediators of Weight Loss in a Family-Based Intervention Presented over the Internet. [References].	White, Marney A; Martin, Pamela D; Newton, Robert L; Walden, Heather M; York-Crowe, Emily E; Gordon, Stewart T; Ryan, Donna H; Williamson, Donald A.
Medical, legal, & social science aspects of child sexual exploitation: A comprehensive review of pornography, prostitution, and Internet crimes, Vol 1.	Cooper, Sharon W; Estes, Richard J; Giardino, Angelo P; Kellogg, Nancy D; Vieth, Victor I.
Medical, legal, & social science aspects of child sexual exploitation: A comprehensive review of pornography, prostitution, and internet crimes, Vol 2.	Cooper, Sharon W; Estes, Richard J; Giardino, Angelo P; Kellogg, Nancy D; Vieth, Victor I.
Meeting online contacts in real life among adolescents: The predictive role of psychosocial wellbeing and internet-specific parenting. [References].	Van den Heuvel, Annette; van den Eijnden, Regina J .J. M; van Rooij, Antonius J; van de Mheen, Dike.
Memorializing on The World Wide Web: Patterns of Grief and Attachment in Adult Daughters of Deceased Mothers. [References].	Nager, Elizabeth A; de Vries, Brian.
Mental health, personality, and parental rearing styles of adolescents with Internet addiction disorder. [References].	Xiuqin, Huang; Huimin, Zhang; Mengchen, Li; Jinan, Wang; Ying, Zhang; Ran, Tao.
Methodological issues in a survey of children's online risk-taking and other behaviours in Europe. [References].	Ogan, Christine; Karakus, Turkan; Kursun, Engin.
Methods used by Internet predators to lure children into offline contact: How law enforcement and mental health professionals view grooming and assess risk.	Sharpe, Casey Anne.
Microaggression experiences, stress, and coping for lesbian, bisexual, or queer-identified women seeking the goals of childbirth and/or co-parenting: An online survey of experiences with maternal health care.	Liss, Amy Rebecca.
Military parents' personal technology usage and interest in e-health information for obesity prevention. [References].	Jai, Tun-Min; McCool, Barent N; Reed, Debra B.
MilitaryKidsConnect: Web-based prevention services for military children. [References].	Blasko, Kelly A.
Mindfulness-related traits partially mediate the association between lifetime and childhood trauma exposure and PTSD and dissociative symptoms in a community sample assessed online. [References].	Boughner, Emily; Thornley, Elizabeth; Kharlas, Daniel; Frewen, Paul.
MitiiTM ABI: Study protocol of a randomised controlled trial of a web-based multi-modal training program for children and adolescents with an Acquired Brain Injury (ABI). [References].	Boyd, Roslyn N; Baque, Emmah; Piovesana, Adina; Ross, Stephanie; Ziviani, Jenny; Sakzewski, Leanne; Barber, Lee; Lloyd, Owen; McKinlay, Lynne; Whittingham, Koa; Smith, Anthony C; Rose, Stephen; Fiori, Simona; Cunnington, Ross; Ware, Robert; Lewis, Melinda; Comans, Tracy A; Scuffham, Paul A.
Mixed-methods exploration of parents' health information understanding. [References].	Lehna, Carlee; McNeil, Jack.
Model of problematic Internet use in people with sexual interest in children. [References].	Quayle, Ethel; Taylor, Max.
Modeling the consumer health information-seeking behaviors of primary care physicians who treat elderly depressed patients and their caregivers.	Dorsey, Mary Jo.
Moderating effects of the family environment for parental mediation and pathological Internet use in youths. [References].	Chng, Grace S; Li, Dongdong; Liau, Albert K; Khoo, Angeline.
Mom-net: Evaluation of an internet-facilitated cognitive behavioral intervention for low-income depressed mothers. [References].	Sheeber, Lisa B; Feil, Edward G; Seeley, John R; Leve, Craig; Gau, Jeff M; Davis, Betsy; Sorensen, Erik; Allan, Steve.
Monitoring, mediating, and modeling: Parental influence on adolescent computer and Internet use in the United States. [References].	Vaala, Sarah E; Bleakley, Amy.
Moral politics: The relationship of parenting and conservatism-liberalism to Internet mediated child pornography.	Minter, Daisy.
More than just child's play?: An experimental investigation of the impact of an appearance-focused internet game on body image and career aspirations of young girls. [References].	Slater, Amy; Halliwell, Emma; Jarman, Hannah; Gaskin, Emma.
Mother runners in the blogosphere: A discursive psychological analysis of online recreational athlete identities. [References].	McGannon, Kerry R; McMahon, Jenny; Gonsalves, Christine A.
Motherhood as a gendered entitlement: Intentionality, "othering," and homosociality in the online infertility community. [References].	Whitehead, Krista.
Mothers with attitude-How the Mumsnet parenting forum offers space for new forms of femininity to emerge online. [References].	Pedersen, Sarah; Smithson, Janet.
Mothers' and fathers' insights into teenagers' use of the internet. [References].	Sorbring, Emma; Lundin, Linda.
Mothers' and fathers' lateral biases for holding their newborn infants: A study of images from the World Wide Web. [References].	Harris, Lauren Julius; Spradlin, Michael P Jr.; Almerigi, Jason B.
Mothers' experiences of peer support via an internet discussion forum after the death of a child. [References].	Aho, Anna Liisa; Paavilainen, Erja; Kaunonen, Marja.
Mothers' Involvement in Decision Making During the Birthing Process: A Quantitative Analysis of Women's Online Birth Stories. [References].	Bylund, Carma L.
Mothers' online message board questions about parenting infants and toddlers. [References].	Porter, Noriko; Ispa, Jean M.
Mothers' use of information and communication technologies for information seeking. [References].	Jang, Juyoung; Dworkin, Jodi; Hessel, Heather.
Much ado about nothing? Representations and realities of online soliciting of children. [References].	Jewkes, Yvonne.
Multi-family group therapy for adolescent Internet addiction: Exploring the underlying mechanisms. [References].	Liu, Qin-Xue; Fang, Xiao-Yi; Yan, Ni; Zhou, Zong-Kui; Yuan, Xiao-Jiao; Lan, Jing; Liu, Chao-Ying.
Multidimensional victimization and internet addiction among Taiwanese children. [Chinese].	Hsieh, Yi-Ping; Shen, April Chiung-Tao; Wei, Hsi-Sheng; Feng, Jui-Ying; Huang, Soar Ching-Yu; Hwa, Hsiao-Lin.
Multimedia based health information to parents in a pediatric acute ward: A randomized controlled trial. [References].	Botngard, Anja; Skranes, Lars P; Skranes, Jon; Dollner, Henrik.
Muted voices in the legislative process: The role of scholarship in US Congressional efforts to protect children from Internet pornography. [References].	Blevins, Jeffrey Layne; Anton, Fernando.
My Facebook family: Should adolescent psychiatric evaluation include information about online social networks? [References].	King, Daniel L; Delfabbro, Paul H.
Narrating adoption: Resisting adoption as "second best" in online stories of domestic adoption told by adoptive parents. [References].	Baxter, Leslie A; Norwood, Kristen M; Asbury, Bryan; Scharp, Kristina M.
Narrative vignettes and online enquiry in researching therapist accounts of practice with children in schools: An analysis of the methodology. [References].	Jones, Phil.
Narratives Published on the Internet by Parents of Children with Autism: What Do They Reveal and Why Is It Important? [References].	Fleischmann, Amos.
National trends in exposure to and experiences of violence on the Internet among children. [References].	Ybarra, Michele L; Mitchell, Kimberly J; Korchmaros, Josephine D.
Navigating the Israeli childlessness stigma in online communities.	Yeshua-Katz, Daphna.
Necessary but not sufficient? Engaging young people in the development of an avatar-based online intervention designed to provide psychosocial support to young people affected by their own or a family member's cancer diagnosis. [References].	Phelps, Ceri; Minou, Masoumeh; Baker, Andrew; Hughes, Carol; French, Helen; Hawkins, Wayne; Leeuwenberg, Andrew; Crabtree, Rebecca; Hutchings, Paul B.
Negative effects of excessive media exposure in children and adolescents; violence tendency and internet dependence. [Turkish]. [References].	Tahiroglu, Aysegul Yolga; Celik, Gonca Gul; Bahali, Kayhan; Avci, Ayse.
New literacies for ESL children: Communicating with peers in an online chat.	Koh, Young Ihn.
New Mothers Network: The development of an internet-based social support intervention for African American mothers. [References].	Hudson, Diane Brage; Campbell-Grossman, Christie; Keating-Lefler, Rebecca; Cline, Peggy.
New mothers' interest in web-based health promotion: Association with healthcare barriers, risk status, and user characteristics.	Walker, Lorraine O; Im, Eun-Ok; Vaughan, Misha W.
Not the romantic, all happy, coochy coo experience : A qualitative analysis of interactions on an Irish parenting web site. [References].	Brady, Ellen; Guerin, Suzanne.
Chapter: Not your father's internet: The generation gap in online politics.	Xenos, Michael; Foot, Kirsten.
Obsessive-compulsive disorder, social phobia, and loneliness in incarcerated Internet child pornography offenders. [References].	Marshall, Liam E; O'Brien, Matt D; Marshall, W. L; Booth, Brad; Davis, Alison.
Of Cyberspace, Managed Care, and Family Counseling: Entering the 21st Century. (2214)	Stevens-Smith, Patricia.
Offline social relationships and online cancer communication: Effects of social and family support on online social network building. [References].	Namkoong, Kang; Shah, Dhavan V; Gustafson, David H.
Oh, what a tangled web we weave: Experiences of doing 'multiple perspectives' research in families. [References].	Harden, Jeni; Backett-Milburn, Kathryn; Hill, Malcolm; MacLean, Alice.
On the comparability of internet-based and paper-and-pencil surveys: A study with the Questionnaire of Recalled Parental Rearing Behaviour. [German]. [References].	Schumacher, Jorg; Hinz, Andreas; Hessel, Aike; Brahler, Elmar.
On-line health information from a children's hospital: User feedback. [References].	Jury, Susan C; Babl, Franz E.
One-year efficacy testing of Enabling Mothers to Prevent Pediatric Obesity through Web-Based Education and Reciprocal Determinism (EMPOWER) randomized control trial. [References].	Knowlden, Adam; Sharma, Manoj.
Ongoing and online: Children and youth's perceptions of cyber bullying. [References].	Mishna, Faye; Saini, Michael; Solomon, Steven.
Ongoing, Web-mediated professional development focused on teacher-child interactions: Early childhood educators' usage rates and self-reported satisfaction. [References].	Downer, Jason T; Kraft-Sayre, Marcia E; Pianta, Robert C.
Online ads in familiar and unfamiliar sites: Effects on perceived website quality and intention to reuse. [References].	McCoy, Scott; Everard, Andrea; Loiacono, Eleanor T.
Online advertising on popular children's websites: Structural features and privacy issues. [References].	Cai, Xiaomei; Zhao, Xiaoquan.
Online and offline conversations about alcohol: Comparing the effects of familiar and unfamiliar discussion partners. [References].	Hendriks, Hanneke; de Bruijn, Gert-Jan; Meehan, Orla; van den Putte, Bas.
Online and onsite training for family caregivers of people with dementia: Results from a pilot study. [References].	Lai, Claudia K. Y; Wong, L. F; Liu, Kit-Han; Lui, Winnie; Chan, M. F; Yap, Louise S. Y.
Online assistants in children's hypermedia software. [References].	Garcia, Penny Ann.
Online CBT in the treatment of child and adolescent anxiety disorders: Issues in the development of BRAVE-ONLINE and two case illustrations. [References].	Spence, Susan H; Donovan, Caroline L; March, Sonja; Gamble, Amanda; Anderson, Renee; Prosser, Samantha; Kercher, Amy; Kenardy, Justin.
Online child and adolescent mental health surveys can be good enough. [References].	Goodman, Robert.
Online child pornography offenders are different: A meta-analysis of the characteristics of online and offline sex offenders against children. [References].	Babchishin, Kelly M; Hanson, R. Karl; VanZuylen, Heather.
Chapter: Online child pornography, paedophilia and the sexualized child: Mediated myths and moral panics. [References].	Jewkes, Yvonne.
Chapter: Online child pornography. [References].	Marcum, Catherine D; Higgins, George E.
Online child sex offenders: Challenges and counter-measures. [References].	Cohen-Almagor, Raphael.
Online child sexual exploitation: An investigative analysis of offender characteristics and offending behavior. [References].	Shelton, J; Eakin, J; Hoffer, T; Muirhead, Y; Owens, J.
Online child sexual exploitation: Prevalence, process, and offender characteristics. [References].	Kloess, Juliane A; Beech, Anthony R; Harkins, Leigh.
Online child sexual grooming: Empirical findings on victimisation and perspectives on legal requirements. [References].	Villacampa, Carolina; Gomez, M. Jesus.
Online coaching of emotion-regulation strategies for parents: Efficacy of the online rational positive parenting program and attention bias modification procedures. [References].	David, Oana A; Capris, David; Jarda, Alexandra.
Online cognitive behaviour training for the prevention of postnatal depression in at-risk mothers: A randomised controlled trial protocol. [References].	Jones, Bethany A; Griffiths, Kathleen M; Christensen, Helen; Ellwood, David; Bennett, Kylie; Bennett, Anthony.
Online coming-out communications between gay men and their religious family allies: A family of choice and origin perspective. [References].	Etengoff, Chana; Daiute, Colette.
Online control of prehension predicts performance on a standardized motor assessment test in 8- to 12-year-old children. [References].	Blanchard, Caroline C. V; McGlashan, Hannah L; French, Blandine; Sperring, Rachel J; Petrocochino, Bianca; Holmes, Nicholas P.
Online corrections in children with and without DCD. [References].	Plumb, Mandy S; Wilson, Andrew D; Mulroue, Amy; Brockman, Anne; Williams, Justin H. G; Mon-Williams, Mark.
Online course "Prevention of sexual child abuse"-First experiences and research results. [German]. [References].	Hoffmann, U; Konig, E; Niehues, J; Seitz, A; Fegert, J. M; Liebhardt, H.
Online course increases nutrition professionals' knowledge, skills, and self-efficacy in using an ecological approach to prevent childhood obesity. [References].	Stark, Christina M; Graham-Kiefer, Meredith L; Devine, Carol M; Dollahite, Jamie S; Olson, Christine M.
Online data privacy as a children's media right: Toward global policy principles. [References].	Brown, Duncan H; Pecora, Norma.
Online Discussions with Pregnant and Parenting Adolescents: Perspectives and Possibilities. [References].	Valaitis, Ruta K; Sword, Wendy A.
Online Dispute Resolution and Family Disputes. [References].	Tyler, Melissa H. Conley; McPherson, Mark W.
Online dispute resolution: Do you know where your children are? [References].	Larson, David A.
Online education in Family and Consumer Sciences university programs and four models for teaching online. [References].	Rehm, Marsha; Allison, Barbara N; Bencomo, Angelina; Godfrey, Roxie V.
Online emotional inferences in written and auditory texts: A study with children and adults. [References].	Diergarten, Anna Katharina; Nieding, Gerhild.
Online environmental engagement among youth: Influence of parents, attitudes and demographics. [References].	Allen, Myria; Wicks, Robert H; Schulte, Stephanie.
Online environments in children's everyday lives: Children's, parents' and teachers' points of view. [References].	Tuukkanen, Terhi; Wilska, Terhi-Anna.
Online facilitation of early childhood education preservice teacher field experiences.	Meier, Catherine Rae.
Online faculty mentoring and transition balance in family nurse practitioner students.	Poronsky, Cathlin B.
Chapter: Online family problem solving for adolescent traumatic brain injury. [References].	Wade, Shari L; Hung, Anna.
Online fathering: The experience of first-time fatherhood in combat-deployed troops. [References].	Schachman, Kathleen A.
Online gaming addiction in children and adolescents: A review of empirical research. [References].	Kuss, Daria J; Griffiths, Mark D.
Online group course for parents with mental illness: Development and pilot study. [References].	van der Zanden, Rianne A. P; Speetjens, Paula A. M; Arntz, Karlijn S. E; Onrust, Simone A.
Online information exchanges for parents of children with a rare health condition: Key findings from an online support community. [References].	Oprescu, Florin; Campo, Shelly; Lowe, John; Andsager, Julie; Morcuende, Jose A.
Online journal writing, maternal stress, and parent-child relationships among mothers of children with pediatric psychopathology.	Whitney, Rondalyn Varney.
Online learning: Experiences and perceptions of gifted middle school students, their parents, and principals.	Buescher, Susan H.
Online lexical competition during spoken word recognition and word learning in children and adults. [References].	Henderson, Lisa; Weighall, Anna; Brown, Helen; Gaskell, Gareth.
Online magazines for children and teens. [References].	Johnson, Denise; Balajthy, Ernest [Ed].
Online marketing communications and childhood's intention to consume unhealthy food. [References].	Thaichon, Paramaporn; Quach, Thu Nguyen.
Online marketing of food products to children: The effects of national consumer policies in high-income countries. [References].	Lascu, Dana-Nicoleta; Manrai, Ajay K; Manrai, Lalita A; Amissah, Fabienne Brookman.
Online measures of basic language skills in children with early focal brain lesions.	MacWhinney, Brian; Feldman, Heidi; Sacco, Kelley; Valdes-Perez, Raul.
Online motor control in children with developmental coordination disorder: Chronometric analysis of double-step reaching performance. [References].	Hyde, C; Wilson, Peter.
Online on-the-spot searching increases use of evidence during consultations in family practice. [References].	Van Duppen, Dirk; Aertgeerts, Bert; Hannes, Karin; Neirinckx, Jasna; Seuntjens, Lieve; Goossens, Filip; Van Linden, Annelies.
Online participation: A content analysis of differences in utilization of two online cancer communities by men and women, patients and family members. [References].	Ginossar, Tamar.
Online Pediatric Information Seeking Among Mothers of Young Children: Results From a Qualitative Study Using Focus Groups. [References].	Bernhardt, Jay M; Felter, Elizabeth M.
Online personalized normative alcohol feedback for parents of first-year college students. [References].	Napper, Lucy E; LaBrie, Joseph W; Earle, Andrew M.
Online positive thinking training intervention for caregivers of individuals with ASD: Necessity, acceptability and feasibility. [References].	Bekhet, Abir K.
Online privacy issues associated with Web sites for children. [References].	Cai, Xiaomei; Gantz, Walter.
Online problem-solving therapy for executive dysfunction after child traumatic brain injury. [References].	Kurowski, Brad G; Wade, Shari L; Kirkwood, Michael W; Brown, Tanya M; Stancin, Terry; Taylor, H. Gerry.
Online processing of sentences containing noun modification in young children with high-functioning autism. [References].	Bavin, Edith L; Prendergast, Luke A; Kidd, Evan; Baker, Emma; Dissanayake, Cheryl.
Online product research as a labor of love: Motherhood and the social construction of the baby registry. [References].	Song, Felicia Wu; Paul, Newly.
Online professional development in preschool settings: Music education training for early childhood generalists.	Lenzo, Terri Brown.
Online professional development for early interventionists: Learning a systematic approach to promote caregiver interactions with infants who have multiple disabilities. [References].	Chen, Deborah; Klein, M. Diane; Minor, Lavada.
Online programs as tools to improve parenting: A meta-analytic review. [References].	Nieuwboer, Christa C; Fukkink, Ruben G; Hermanns, Jo M. A.
Online recruiting: The effects of organizational familiarity, website usability, and website attractiveness on viewers' impressions of organizations. [References].	Braddy, Phillip W; Meade, Adam W; Kroustalis, Christina M.
Online research methods among family scientists: The diffusion of an innovation.	Haberman, Heather Rae.
Online research with informal caregivers: Opportunities and challenges. [References].	Horrell, Barbara; Stephens, Christine; Breheny, Mary.
Online reviews, pediatricians, and the democratization of the parental voice. [References].	Vartabedian, Bryan.
Online risks: Coping strategies of less resilient children and teenagers across Europe. [References].	Vandoninck, Sofie; d'Haenens, Leen; Roe, Keith.
Online schools and children with special health and educational needs: Comparison with performance in traditional schools. [References].	Thompson, Lindsay A; Ferdig, Rick; Black, Erik.
Online sexual behaviors and parenting style of the father.	Logue, Jeff L.
Online sexual counseling: Effectiveness and mechanisms. Evaluation of a service of Pro Familia (German affiliate of the International Planned Parenthood Federation). [German]. [References].	Eichenberg, Christiane.
Chapter: Online sexual exploitation of children and young people. [References].	Bryce, Jo.
Online sexual grooming in Sweden-online and offline sex offences against children as described in Swedish police data. [References].	Shannon, David.
Online social communication patterns among emerging adult women with histories of childhood attention-deficit/hyperactivity disorder. [References].	Mikami, Amori Yee; Szwedo, David E; Ahmad, Shaikh I; Samuels, Andrea Stier; Hinshaw, Stephen P.
Online social support experiences of mothers of children with autism spectrum disorder. [References].	Reinke, Jennifer S; Solheim, Catherine A.
Online social support for parents: A critical review. [References].	Doty, Jennifer L; Dworkin, Jodi.
Online solicitation offenders are different from child pornography offenders and lower risk contact sexual offenders. [References].	Seto, Michael C; Wood, J. Michael; Babchishin, Kelly M; Flynn, Sheri.
Online solutions to support needs and preferences of parents of children with asthma and allergies. [References].	Stewart, Miriam; Letourneau, Nicole; Masuda, Jeffrey R; Anderson, Sharon; McGhan, Shawna.
Online Story Comprehension among Children with ADHD: Which Core Deficits are Involved? [References].	Flory, Kate; Milich, Richard; Lorch, Elizabeth P; Hayden, Angela N; Strange, Chandra; Welsh, Richard.
Online Support and Education for Dementia Caregivers: Overview, Utilization, and Initial Program Evaluation. [References].	Glueckauf, Robert L; Ketterson, Timothy U; Loomis, Jeffrey S; Dages, Pat.
Online support for caregivers of people with a mental illness. [References].	Perron, Brian.
Online support for children of parents suffering from mental illness: A case study. [References].	Drost, Louisa M; Schippers, Gerard M.
Online support for children with asthma and allergies. [References].	Stewart, Miriam; Letourneau, Nicole; Masuda, Jeffrey R; Anderson, Sharon; McGhan, Shawna.
Online support groups and maternal stress for mothers of children with autistic spectrum disorder.	Garbe, Emily Kay.
Online support: Single, low-income, African American mothers. [References].	Hudson, Diane Brage; Campbell-Grossman, Christie; Keating-Lefler, Rebecca; Carraher, Sydnie; Gehle, Jennifer; Heusinkvelt, Sally.
Online teen dating violence, family and school climate from a gender perspective. [References].	Muniz, Maria.
Online testing of Hungarian children's prosocial behavior. [References].	Zsolnai, Aniko; Kasik, Laszlo.
Online training for paraeducators to support the communication of young children. [References].	Douglas, Sarah N; McNaughton, David; Light, Janice.
Online training of Discrete-Trials Teaching for educating children with autism spectrum disorders: A preliminary study. [References].	Zaragoza Scherman, Alejandra; Thomson, Kendra; Boris, Ashley; Dodson, Lindsay; Pear, Joseph J; Martin, Garry.
Online treatment and virtual therapists in child and adolescent psychiatry. [References].	Schueller, Stephen M; Stiles-Shields, Colleen; Yarosh, Lana.
Online trust and cultural influences in american and japanese consumers: An experimental examination of online retailer familiarity and dynamic pricing.	Chung, Christina.
Online usage motive and information disclosure for preteen children. [References].	Lwin, May O; Miyazaki, Anthony D; Stanaland, Andrea J. S; Lee, Evonne.
Online writing instruction for children with disabilities: A review of the empirical literature. [References].	Vasquez, Eleazar III; Straub, Carrie.
Openness, neuroticism, conscientiousness, and family health and aging concerns interact in the prediction of health-related Internet searches in a representative U.S. sample. [References].	Bogg, Tim; Vo, Phuong T.
Opportunities on the Internet for child and adolescent psychopharmacologists: Net access and mailing lists.	Giedd, Jay N; Allen, Albert J; Behr, Raymond.
OSCAR-An internet-based supportive coaching for informal caregivers of adult individuals with an acquired brain injury: Pilot study. [German]. [References].	Frischknecht, Eveline; Berger, Thomas; Stalder-Luthy, Franziska; Znoj, Hansjorg; Hofer, Helene.
Ostracism and children: A guide to effectively using the cyberball paradigm with a child sample. [References].	Zadro, Lisa; Hawes, David J; Iannuzzelli, Rose E; Godwin, Alexandra; MacNevin, Georgia; Griffiths, Brendan; Gonsalkorale, Karen.
Out of focus: Exploring practitioners' understanding of child sexual abuse images on the internet.	Martin, Jennifer Joan.
Out on the net: Into the web: Metaphors as tools for children's communication. [References].	Klerfelt, Anna.
Outcome analysis of the B.E. S.T.R.O.N.G. Childhood obesity treatment program: Effectiveness of an eight-week family-based childhood obesity program using an internet-based health tracker. [References].	Neufeld, Naomi D.
Outcome evaluation of Family Eats: An eight-session web-based program promoting healthy home food environments and dietary behaviors for African American families. [References].	Cullen, Karen Weber; Thompson, Debbe; Chen, Tzu-An.
Outcome of a web-based mindfulness intervention for families living with mental illness-A feasibility study. [References].	Stjernsward, Sigrid; Hansson, Lars.
Pacifier use: A systematic review of selected parenting web sites. [References].	Cornelius, Aubrie N; D'Auria, Jennifer P; Wise, Lori M.
Paediatricians' perceptions of a potential online psychosocial intervention for children with recurrent abdominal pain. [References].	Boixados, Merce; Hernandez Encuentra, Eulalia; Nieto Luna, Ruben; Huguet, Anna; Aumatell, Eva.
Palliative cancer patients and their families on the Internet: Motivation and impact. [References].	Pereira, Jose; Bruera, Eduardo; Macmillan, Karen; Kavanagh, Sandra.
Parent and adolescent Internet use, perception, and regulation: A dyadic analysis.	Eagen, Timothy.
Parent and principals' perceptions of cyberbullying in 21st century rural elementary schools.	Hosterman, Kathleen V.
Parent education for dialogic reading: Online and face-to-face delivery methods. [References].	Beschorner, Beth; Hutchison, Amy.
Parent education for dialogic reading during shared storybook reading: Multiple case study of online and face-to-face delivery models.	Beschorner, Beth.
Parent marital conflict and Internet addiction among Chinese college students: The mediating role of father-child, mother-child, and peer attachment. [References].	Yang, Xiaojun; Zhu, Lei; Chen, Qin; Song, Pingping; Wang, Zhenhong.
Parent's information seeking in acute childhood illness: What helps and what hinders decision making? [References].	Neill, Sarah J; Jones, Caroline H. D; Lakhanpaul, Monica; Roland, Damian T; Thompson, Matthew J.
Parent-adolescent communication, parental internet use and internet-specific norms and pathological internet use among Chinese adolescents. [References].	Liu, Qin-Xue; Fang, Xiao-Yi; Deng, Lin-Yuan; Zhang, Jin-Tao.
Parent-adolescent interaction and risk of adolescent internet addiction: A population-based study in Shanghai. [References].	Xu, Jian; Shen, Li-xiao; Yan, Chong-huai; Hu, Howard; Yang, Fang; Wang, Lu; Kotha, Sudha Rani; Ouyang, Fengxiu; Zhang, Li-na; Liao, Xiang-peng; Zhang, Jun; Zhang, Jin-song; Shen, Xiao-ming.
Parent-focused childhood and adolescent overweight and obesity eHealth interventions: A systematic review and meta-analysis. [References].	Hammersley, Megan L; Jones, Rachel A; Okely, Anthony D.
Parental attitudes and young people's online sexual activities. [References].	Sorbring, Emma; Hallberg, Jonas; Bohlin, Margareta; Skoog, Therese.
Parental attitudes toward new dosage forms of desloratadine in an online survey: Results from four European countries. [References].	Valovirta, Erkka; Scadding, Glenis.
Parental awareness and monitoring of adolescent Internet use. [References].	Liau, Albert Kienfie; Khoo, Angeline; Ang, Peng Hwa.
Parental awareness and use of online physician rating sites. [References].	Hanauer, David A; Zheng, Kai; Singer, Dianne C; Gebremariam, Achamyeleh; Davis, Matthew M.
Parental behavioral and psychological control and problematic Internet use among Chinese adolescents: The mediating role of self-control. [References].	Li, Xian; Li, Dongping; Newman, Joan.
Parental cancer beliefs and trust in health information from medical authorities as predictors of HPV vaccine acceptability. [References].	Nan, Xiaoli; Zhao, Xiaoquan; Briones, Rowena.
Parental control and adolescents problematic internet use: The mediating role of emotion regulation. [Chinese]. [References].	Lai, Xue-fen; Wang, Yan-hui; Wang, Yuan-yuan; Zhang, Wei; Yang, Qing-ping.
Parental education and children's online health information seeking: Beyond the digital divide debate. [References].	Zhao, Shanyang.
Parental grief expression in online cancer support groups. [References].	Elder, Jessica; Burke, Laurie A.
Parental health information seeking and re-exploration of the 'digital divide'. [References].	Malone, Mary; While, Alison; Roberts, Julia.
Parental influence and teens' attitude toward online privacy protection. [References].	Youn, Seounmi.
Parental influences on adolescent video game play: A study of accessibility, rules, limit setting, monitoring, and cybersafety. [References].	Smith, Lisa J; Gradisar, Michael; King, Daniel L.
Parental information seeking following a positive newborn screening for cystic fibrosis. [References].	Dillard, James Price; Shen, Lijiang; Robinson, Jeffrey D; Farrell, Phillip M.
Parental involvement in the digital age: Examining parental access to student web portals in grades 7-12.	Bocian, James B.
Parental knowledge of adolescents' online content and contact risks. [References].	Symons, Katrien; Ponnet, Koen; Emmery, Kathleen; Walrave, Michel; Heirman, Wannes.
Parental mediation and cyberbullying-A longitudinal study. [References].	Chng, Grace S; Liau, Albert; Khoo, Angeline; Li, Dongdong.
Parental mediation of children's Internet use. [References].	Livingstone, Sonia; Helsper, Ellen J.
Parental mediation, cyberbullying, and cybertrolling: The role of gender. [References].	Wright, Michelle F.
Parental mediation, online activities, and cyberbullying. [References].	Mesch, Gustavo S.
Parental mediation, peer norms and risky online behavior among adolescents. [References].	Sasson, Hagit; Mesch, Gustavo.
Chapter: Parental mental health and internet addiction in adolescents. [References].	Lam, Lawrence T.
Parental mental health and Internet Addiction in adolescents. [References].	Lam, Lawrence T.
Parental perceptions of home Internet use among rural African American families.	Smith, Jeananne Oldham.
Parental perceptions of the importance of adolescent mental health information. [References].	Foster, Lovie Jewell Jackson; Lee, MinJae; Morrison, Penelope K; Davis, Esa M; Miller, Elizabeth; Akers, Aletha Y.
Parental restrictive mediation of children's internet use: Effective for what and for whom? [References].	Lee, Sook-Jung.
Parental socialization of children's internet use: A qualitative approach. [References].	Shin, Wonsun.
Parenting and Internet behavior predictors of cyber-bullying and cyber-victimization among preadolescents. [References].	Kokkinos, Constantinos M; Antoniadou, Nafsika; Asdre, Angeliki; Voulgaridou, Kyriaki.
Chapter: Parenting education without borders: Web-based outreach. [References].	Myers-Walls, Judith A; Dworkin, Jodi.
Parenting in a digital age: A review of parents' role in preventing adolescent cyberbullying. [References].	Elsaesser, Caitlin; Russell, Beth; Ohannessian, Christine McCauley; Patton, Desmond.
Parenting online and lay literature on infant spanking: Information readily available to parents. [References].	Cain, Daphne S.
Parenting online: An exploration of virtual parenting time in the context of separation and divorce. [References].	Saini, Michael; Mishna, Faye; Barnes, Jessica; Polak, Shely.
Parenting stress and use of online support among mothers of children with autism.	Davis, Laura Anne.
Parenting style influence on adolescent health media use and online health literacy skills.	Huntington, Brittney James.
Parenting the Internet. [References].	Eastin, Matthew S; Greenberg, Bradley S; Hofschire, Linda.
Parenting the mobile Internet in Italian households: Parents' and children's discourses. [References].	Mascheroni, Giovanna.
Chapter: Parenting the online child. [References].	Quinn, Sally.
Parenting young children: Exploring the Internet, television, play, and reading. [References].	Strom, Robert D; Strom, Paris S.
Parents as a resource: Communication quality affects the relationship between adolescents' internet use and loneliness. [References].	Appel, Markus; Holtz, Peter; Stiglbauer, Barbara; Batinic, Bernad.
Parents forever: Evaluation of an online divorce education program. [References].	Becher, Emily H; Cronin, Sarah; McCann, Ellie; Olson, Kjersti A; Powell, Sharon; Marczak, Mary S.
Parents of deaf children seeking hearing loss-related information on the Internet: The Australian experience. [References].	Porter, Ann; Edirippulige, Sisira.
Chapter: Parents of Suicides-Friends & Families of Suicides Internet Community. [References].	Beal, Karyl Chastain.
Parents of Urban Adolescents in Harlem, New York, and the Internet: A Cross-sectional Survey on Preferred Resources for Health Information. [References].	Cohall, Alwyn T; Cohall, Renee; Dye, Bonnie; Dini, Sheila; Vaughan, Roger D.
Parents seeking health-related information on the Internet: Cross-sectional study. [References].	Bianco, Aida; Zucco, Rossella; Nobile, Carmelo Giuseppe A; Pileggi, Claudia; Pavia, Maria.
Parents trust other parents: Lay vaccination narratives on the web may create doubt about vaccination safety. [References].	Haase, Niels; Betsch, Cornelia.
Parents whose children have oppositional defiant disorder talk to one another on the Internet. [References].	Clarke, Juanne N; Van Ameron, Gudrun.
Parents' and teachers' opinions on bullying and cyberbullying prevention: The relevance of their own children's or students' involvement. [References].	Gradinger, Petra; Strohmeier, Dagmar; Spiel, Christiane.
Parents' biased perceptions about media influence: Examining perceived effects on one's own child, other children, and other parents from violent TV ads and PSAs to stop cyberbullying.	Eckstein, Jacqueline M.
Parents' concerns about children with specific learning difficulties: Insights gained from an online message center. [References].	Kirby, Amanda; Edwards, Lisa; Hughes, Angela.
Parents' concerns about their teenage children's Internet use. [References].	Sorbring, Emma.
Parents' evaluation of the usability of a Web site on recommended practices. [References].	Cook, Robert S; Rule, Sarah; Mariger, Heather.
Parents' experiences, needs, and preferences in pediatric diabetes care: Suggestions for improvement of care and the possible role of the Internet. A qualitative study. [References].	Boogerd, Emiel A; van Schaaijk, Nienke M. Maas; Noordam, Cees; Marks, Hans J. G; Verhaak, Chris M.
Parents' online portrayals of pediatric treatment and research options. [References].	Schaffer, Rebecca; Henderson, Gail E; Churchill, Larry R; King, Nancy M. P; Rothschild, Barbra B; Lohser, Sara; Davis, Arlene M.
Parents' perceptions and awareness of cyberbullying of children and adolescents.	Clarke, Bryan D.
Parents' reliance on the Web to find information about children and families: Socio-economic differences in use, skills and satisfaction. [References].	Rothbaum, Fred; Martland, Nancy; Jannsen, Joanne Beswick.
Chapter: Participant perceptions of online group work with fathers of children with Spina Bifida. [References].	Nicholas, David B.
Partners and Adult Children of Alcoholics in Online Treatment.	Zelvin, Elizabeth.
Partners to Parents: Development of an online intervention for enhancing partner support and preventing perinatal depression and anxiety. [References].	Pilkington, Pamela D; Rominov, Holly; Milne, Lisa C; Giallo, Rebecca; Whelan, Thomas A.
Partnership for Health-2, a web-based versus print smoking cessation intervention for childhood and young adult cancer survivors: Randomized comparative effectiveness study. [References].	Emmons, Karen M; Puleo, Elaine; Sprunck-Harrild, Kim; Ford, Jennifer; Ostroff, Jamie S; Hodgson, David; Greenberg, Mark; Diller, Lisa; de Moor, Janet; Tyc, Vida.
Pathways from cyberbullying victimization to negative developmental outcomes in late childhood and early adolescence: A longitudinal investigation.	DePaolis, Kathryn J.
Patient and caregiver interest in Internet-based cancer services. [References].	Monnier, Jeannine; Laken, Marilyn; Carter, Cindy L.
Patient and parent views on a web 2.0 diabetes portal-the management tool, the generator, and the gatekeeper: Qualitative study. [References].	Nordfeldt, Sam; Hanberger, Lena; Bertero, Carina.
Patients' ratings of family physician practices on the Internet: Usage and associations with conventional measures of quality in the English National Health Service. [References].	Greaves, Felix; Pape, Utz J; Lee, Henry; Smith, Dianna M; Darzi, Ara; Majeed, Azeem; Millett, Christopher.
Pediatric cancer and the Internet: Exploring the gap in doctor-parents communication. [References].	Dominguez, Marti; Sapina, Lucia.
Pediatric obsessive-compulsive disorder: An illustration of intensive family-based treatment delivered via web camera. [References].	Ojserkis, Rachel; Morris, Blair; McKay, Dean.
Chapter: Pedophilia, child porn, and cyberpredators. [References].	Quayle, Ethel.
Peer and professional parenting support on the Internet: A systematic review. [References].	Nieuwboer, Christa C; Fukkink, Ruben G; Hermanns, Jo M. A.
Peer similarity and use of online and in-person supports amongst adult children carers: A mixed method study.	Wasilewski, Marina Bastawrous.
Peer victimization, cyberbullying, and suicide risk in children and adolescents. [References].	Gini, Gianluca; Espelage, Dorothy L.
Peer-generated health information: The role of online communities in patient and caregiver health decisions. [References].	Rupert, Douglas J; Gard Read, Jennifer; Amoozegar, Jacqueline B; Moultrie, Rebecca R; Taylor, Olivia M; O'Donoghue, Amie C; Sullivan, Helen W.
Peers, predators, and porn: Predicting parental underestimation of children's risky online experiences. [References].	Byrne, Sahara; Katz, Sherri Jean; Lee, Theodore; Linz, Daniel; McIlrath, Mary.
Perceived effectiveness of parent and teacher use of K-12 teacher web pages for enhancing communication in a Southern Rhode Island public school district.	Eggeman, Ellen.
Perceived healthcare provider reactions to patient and caregiver use of online health communities. [References].	Rupert, Douglas J; Moultrie, Rebecca R; Read, Jennifer Gard; Amoozegar, Jacqueline B; Bornkessel, Alexandra S; O'Donoghue, Amie C; Sullivan, Helen W.
Perceived parental monitoring and adolescent Internet addiction: A moderated mediation model. [References].	Ding, Qingwen; Li, Dongping; Zhou, Yueyue; Dong, Hongning; Luo, Jinjing.
Perceived parenting and adolescent cyber-bullying: Examining the intervening role of autonomy and relatedness need satisfaction, empathic concern and recognition of humanness. [References].	Fousiani, Kyriaki; Dimitropoulou, Panagiota; Michaelides, Michalis P; Van Petegem, Stijn.
Perceived relationship quality and family values: Online graduate students and intimate partners.	Jones-Garcia Stage, Tracy.
Perceptions and patterns of use of generic drugs among Italian family pediatricians: First round results of a web survey. [References].	Fabiano, Valentina; Mameli, Chiara; Cattaneo, Dario; Delle Fave, Antonella; Preziosa, Alessandra; Mele, Giuseppe; Clementi, Emilio; Zuccotti, Gian Vincenzo.
Perceptions and use of a web-based referral system in child welfare: Differences by caseworker tenure. [References].	Curry, Susanna R; van Draanen, Jenna; Freisthler, Bridget.
Perceptions of child sexual abuse in a hypothetical cybersexploitation case: The importance of perpetrator honesty, outcome type, and respondent gender. [References].	Davies, Michelle; Rogers, Paul; Hood, Paul A.
Perceptions of online support for hospitalized children and adolescents. [References].	Nicholas, David B; Darch, Jane; McNeill, Ted; Brister, Leanne; O'Leary, Kimberly; Berlin, Deborah; Koller, Donna.
Persuasion strategies in online grooming of children: A qualitative analysis with sex offenders in prison. [Spanish]. [References].	de Santisteban, Patricia; Gamez-Guadix, Manuel.
Phenomenological study of military parents homeschooling using online resources.	Watters, Georgia George.
Pilot randomized controlled trial of a novel Web-based intervention to prevent posttraumatic stress in children following medical events. [References].	Kassam-Adams, Nancy; Marsac, Meghan L; Kohser, Kristen L; Kenardy, Justin; March, Sonja; Winston, Flaura K.
Pilot testing Okay with Asthma: An online asthma intervention for school-age children. [References].	Wyatt, Tami H; Hauenstein, Emily J.
Piloting an online grocery store simulation to assess children's food choices. [References].	Heard, Amy M; Harris, Jennifer L; Liu, Sai; Schwartz, Marlene B; Li, Xun.
POCKET: A tool for protecting children's privacy online. [References].	Belanger, France; Crossler, Robert E; Hiller, Janine S; Park, Jung-Min; Hsiao, Michael S.
Police officers' perceptions of their reactions to viewing Internet child exploitation material. [References].	Powell, Martine; Cassematis, Peter; Benson, Mairi; Smallbone, Stephen; Wortley, Richard.
Police officers' strategies for coping with the stress of investigating Internet child exploitation. [References].	Powell, Martine; Cassematis, Peter; Benson, Mairi; Smallbone, Stephen; Wortley, Richard.
Policing the Filth: The Problems of Investigating Online Child Pornography in England and Wales. [References].	Jewkes, Yvonne; Andrews, Carol.
Positive and negative experiences of parents involved in online self-help groups for autism. [References].	Carter, Irene.
Postpartum depression in an online community of lesbian mothers: Implications for clinical practice. [References].	Alang, Sirry M; Fomotar, Marcel.
Postpartum health information seeking using mobile phones: Experiences of low-income mothers. [References].	Guerra-Reyes, Lucia; Christie, Vanessa M; Prabhakar, Annu; Harris, Asia L; Siek, Katie A.
Posttraumatic growth among Japanese parentally bereaved adolescents: A Web-based survey. [References].	Hirooka, Kayo; Fukahori, Hiroki; Akita, Yumi; Ozawa, Miwa.
Potential consequences of accessing child pornography over the internet and who is accessing it. [References].	Berlin, Fred S; Sawyer, Denise.
Potential for using online and mobile education with parents and adolescents to impact sexual and reproductive health. [References].	Guilamo-Ramos, Vincent; Lee, Jane J; Kantor, Leslie M; Levine, Deborah S; Baum, Sarah; Johnsen, Jennifer.
Predicting hands-on child sexual offenses among possessors of Internet child pornography. [References].	Lee, Austin F; Li, Nien-Chen; Lamade, Raina; Schuler, Ann; Prentky, Robert A.
Predicting parent-child differences in perceptions of how children use the Internet for help with homework, identity development, and health information. [References].	Katz, Sherri Jean; Lee, Theodore; Byrne, Sahara.
Predicting success in an online parenting intervention: The role of child, parent, and family factors. [References].	Dittman, Cassandra K; Farruggia, Susan P; Palmer, Melanie L; Sanders, Matthew R; Keown, Louise J.
Predicting uptake of technology innovations in online family dispute resolution services: An application and extension of the UTAUT. [References].	Casey, Tristan; Wilson-Evered, Elisabeth.
Predictors and the distal outcome of general internet use: The identification of children's developmental trajectories. [References].	Yu, Jeong Jin; Park, Su Jung.
Predictors of health information needs among U.S. Mainland and Puerto Rican caregivers. [References].	Hinojosa, Melanie Sberna; Hinojosa, Ramon; Rittman, Maude.
Predictors of program use and child and parent outcomes of a brief online parenting intervention. [References].	Baker, Sabine; Sanders, Matthew R.
Predictors of self and surrogate online health information seeking in family caregivers to cancer survivors. [References].	Oh, Young Sam.
Predisposing characteristics that predict the completion of an online training course for the child care workforce.	Zimmerly, Carolyn Alayne.
Preferences of young children regarding interface layouts in child community web sites. [References].	Chen, Chien-Hsu; Wu, Fong-Gong; Rau, Pei-Luen Patrick; Hung, Yu-Hsiu.
Preliminary efficacy of a Web-based family problem-solving treatment program for adolescents with traumatic brain injury. [References].	Wade, Shari L; Walz, Nicolay Chertkoff; Carey, JoAnne C; Williams, Kendra M.
Premature birth and online social support: The parents' perspective.	Morris, Heidi.
Preparing child care health consultants to address childhood overweight: A randomized controlled trial comparing web to in-person training. [References].	Benjamin, Sara E; Tate, Deborah F; Bangdiwala, Shrikant I; Neelon, Brian H; Ammerman, Alice S; Dodds, Janice M; Ward, Dianne S.
Prevalence of adolescents who perceive their parents to have alcohol problems: A Swedish national survey using a web panel. [References].	Elgan, Tobias H; Leifman, Hakan.
Prevalence of Internet addiction and correlations with family factors among South Korean adolescents. [References].	Park, Soo Kyung; Kim, Jae Yop; Cho, Choon Bum.
Prevalence of internet addiction and correlations with family factors among South Korean adolescents. [References].	Park, Soo Kyung; Kim, Jae Yop; Cho, Choon Bum.
Preventing child maltreatment in military families: Evaluating the effectiveness of a web-based tutorial for mandated reporters.	Phipps, Lorri Marie.
Preventing child sexual abuse: Web-based training as a promising step. [References].	Mueller, Anna Rebecca; Roder, Mandy; Hein, Sascha; Fingerle, Michael; Maisch, Erwin.
Preventing posttraumatic stress following pediatric injury: A randomized controlled trial of a web-based psycho-educational intervention for parents. [References].	Marsac, Meghan L; Hildenbrand, Aimee K; Kohser, Kristen L; Winston, Flaura K; Li, Yimei; Kassam-Adams, Nancy.
Preventing substance use among early Asian-American adolescent girls: Initial evaluation of a web-based, mother-daughter program. [References].	Fang, Lin; Schinke, Steven P; Cole, Kristin C. A.
Primary school children's safe and unsafe use of the Internet at home and at school: An exploratory study. [References].	Valcke, M; Schellens, T; Van Keer, H; Gerarts, M.
Problematic Internet use among Spanish adolescents: The predictive role of Internet preference and family relationships. [References].	de Ayala Lopez, Maria Cruz Lopez; Gutierrez, Jose Carlos Sendin; Jimenez, Antonio Garcia.
Problematic internet use in childhood and youth: Evolution of a 21st century affliction. [References].	Tam, Philip; Walter, Garry.
Process evaluation of the enabling mothers to prevent pediatric obesity through web-based learning and reciprocal determinism (EMPOWER) randomized control trial. [References].	Knowlden, Adam P; Sharma, Manoj.
Processes and effects of targeted online advertising among children. [References].	van Reijmersdal, Eva A; Rozendaal, Esther; Smink, Nadia; van Noort, Guda; Buijzen, Moniek.
Producing genetic knowledge and citizenship through the Internet: Mothers, pediatric genetics, and cybermedicine. [References].	Schaffer, Rebecca; Kuczynski, Kristine; Skinner, Debra.
Profiles of internet use and parental involvement, and rates of online risks and problematic Internet use among Spanish adolescents. [References].	Gomez, Patricia; Harris, Sion Kim; Barreiro, Carmen; Isorna, Manuel; Rial, Antonio.
Program: Empowering Parents of Children With Special Health Care Needs: Harnessing the Power of the Internet. [References].	Harris, Margo.
Promoting smart and safe Internet use among children with neurodevelopmental disorders and their parents. [References].	Good, Bethany; Fang, Lin.
Propensity to perpetrate abusive behaviors: Internet survey of the role of gender, childhood maltreatment, and perception of maltreatment in Nigeria. [References].	Fakunmoju, Sunday B; Bammeke, Funmi O.
Protecting childhood: Rights, social goals and the first amendment in the context of the Child Online Protection Act.	Hindman, Elizabeth Blanks.
Chapter: Protecting children and young people-The "online" generation. [References].	Murray, Aqualma.
Protecting children from online predators: The use of covert investigation techniques by law enforcement. [References].	Urbas, Gregor.
Protecting Children From Online Sexual Predators: Technological, Psychoeducational, and Legal Considerations. [References].	Dombrowski, Stefan C; LeMasney, John W; Ahia, C. Emmanuel; Dickson, Shannon A.
Protecting children in cyberspace: A higher education case study.	Lantzy, James Earl.
Protecting children while silencing them: The Children's Online Privacy Protection Act and children's free speech rights.	Simmons, Charlene.
Protecting children's privacy online: How parental mediation strategies affect website safeguard effectiveness. [References].	Lwina, May O; Stanaland, Andrea J. S; Miyazaki, Anthony D.
Protecting youth online: Family use of filtering and blocking software. [References].	Mitchell, Kimberly J; Finkelhor, David; Wolak, Janis.
Protection and empowerment: Exploring parents' use of internet mediation strategies with preteens.	Mendoza, Kelly.
Prototype for Internet support of pregnant women and mothers with type 1 diabetes: Focus group testing. [References].	Adolfsson, Annsofie; Jansson, Malin.
Providing Internet lessons to oncology patients and family members: A shared project. [References].	Edgar, Linda; Greenberg, Arlene; Remmer, Jean.
Providing parents with online privacy information: Approaches in the US and the UK. [References].	Stanaland, Andrea J. S; Lwin, May O; Leong, Susanna.
Providing web-based support for families of infants and young children with established disabilities. [References].	Zaidman-Zait, Anat; Jamieson, Janet R.
Psychiatric Comorbidity Assessed in Korean Children and Adolescents Who Screen Positive for Internet Addiction. [References].	Ha, Jee Hyun; Yoo, Hee Jeong; Cho, In Hee; Chin, Bumsu; Shin, Dongkeun; Kim, Ji Hyeon.
Chapter: Psychological profiles and processes in viewers of Internet child pornography. [References].	Elliott, Ian A; Babchishin, Kelly M.
Psychometric properties of online administered parental strengths and difficulties questionnaire (SDQ), and normative data based on combined online and paper-and-pencil administration. (2376) [References].	Bjornsdotter, Annika; Enebrink, Pia; Ghaderi, Ata.
Psychosocial health information in free text notes of Swedish children's health records. [References].	Stahl, Ylva; Granlund, Mats; Simeonsson, Rune; Gare, Boel Andersson; Enskar, Karin.
Psychosocial health, e-health literacy, and perceptions of e-health as predictors and moderators of e-health use among caregivers of children with special healthcare needs. [References].	Sarkar, Madhurima; Sanders, Lee M; Kelleher, Kelly J; Chisolm, Deena J.
Public perceptions of internet, familial and localised sexual grooming: Predicting perceived prevalence and safety. [References].	Williams, Matthew L; Hudson, Kirsty.
Purposes for literacy in children's use of the online virtual world Club Penguin. [References].	Marsh, Jackie.
Putting the Pieces Together: Preliminary Efficacy of a Web-Based Family Intervention for Children with Traumatic Brain Injury. [References].	Wade, Shari L; Wolfe, Christopher; Brown, Tanya Maines; Pestian, John P.
Qualification needs in medical, psychotherapeutic and educational environments to react on child sexual abuse: Results of an online-survey in Germany. [German]. [References].	Liebhardt, H; Konig, E; Hoffmann, U; Niehues, J; Rittmeier, J; Fegert, J. M.
Quantitative Analysis of Teachers' Perceptions of Parental Involvement and Communication in the Online School Environment.	Brown, Amy K.
Randomized clinical trial of online parent training for behavior problems after early brain injury. [References].	Wade, Shari L; Cassedy, Amy E; Shultz, Emily L; Zang, Huaiyu; Zhang, Nanhua; Kirkwood, Michael W; Stancin, Terry; Yeates, Keith O; Taylor, H. Gerry.
Randomized control trial follow-up: Online program and waiting period for unmarried parents in Title IV-D Court. [References].	Rudd, Brittany N; Poladian, Ani R; Holtzworth-Munroe, Amy; Applegate, Amy G; D'Onofrio, Brian M.
Randomized control trial: Online parent program and waiting period for unmarried parents in Title IV-D court. [References].	Rudd, Brittany N; Holtzworth-Munroe, Amy; Reyome, Jason G; Applegate, Amy G; D'Onofrio, Brian M.
Randomized controlled trial of a web-based multi-modal therapy program for executive functioning in children and adolescents with unilateral cerebral palsy. [References].	Piovesana, Adina M; Ross, Stephanie; Lloyd, Owen; Whittingham, Koa; Ziviani, Jenny; Ware, Robert S; Boyd, Roslyn N.
Randomized controlled trial of an online mother-daughter body image and well-being intervention. [References].	Diedrichs, Phillippa C; Atkinson, Melissa J; Garbett, Kirsty M; Williamson, Heidi; Halliwell, Emma; Rumsey, Nichola; Leckie, George; Sibley, Chris G; Barlow, Fiona Kate.
Randomized controlled trial of an Internet-delivered family cognitive-behavioral therapy intervention for children and adolescents with chronic pain. [References].	Palermo, Tonya M; Wilson, Anna C; Peters, Meaghan; Lewandowski, Amy; Somhegyi, Hannah.
Randomized controlled trial of web-based multimodal therapy for children with acquired brain injury to improve gross motor capacity and performance. [References].	Baque, Emmah; Barber, Lee; Sakzewski, Leanne; Boyd, Roslyn N.
Rapid skill acquisition and online sexual grooming of children. [References].	Quayle, Ethel; Allegro, Silvia; Hutton, Linda; Sheath, Michael; Loof, Lars.
Rationale and considerations for the internet-based delivery of parent-child interaction therapy. [References].	Comer, Jonathan S; Furr, Jami M; Cooper-Vince, Christine; Madigan, Ryan J; Chow, Candice; Chan, Priscilla T; Idrobo, Fabio; Chase, Rhea M; McNeil, Cheryl B; Eyberg, Sheila M.
Chapter: Reading and texts: Cyberbullying prevention from child and youth literature. [References].	Yubero, Santiago; Larranaga, Elisa; Sachez-Garcia, Sandra; Canamares, Cristina.
Reading between the pixels: Parent-child interaction while reading online storybooks. [References].	Fish, Shalom M; Shulman, Jennifer S; Akerman, Anna; Levin, Gael A.
Real world implementation lessons and outcomes from the Worker Interactive Networking (WIN) project: Workplace-based online caregiver support and remote monitoring of elders at home. [References].	Mahoney, Diane M. F; Mutschler, Phyllis H; Tarlow, Barbara; Liss, Ellen.
Receipt of sexual health information from parents, teachers, and healthcare providers by sexually experienced U.S. Adolescents. [References].	Donaldson, Abigail A; Lindberg, Laura D; Ellen, Jonathan M; Marcell, Arik V.
Recognition of facial expressions by urban internet-addicted left-behind children in China: An eye-movement study. [References].	Ge, Ying; Zhong, Xiaofang; Luo, Wenbo.
Reconstructing the sexual abuse of children: 'Cyber-paeds', panic and power. [References].	Jewkes, Yvonne; Wykes, Maggie.
Reduced motor imagery efficiency is associated with online control difficulties in children with probable developmental coordination disorder. [References].	Fuelscher, Ian; Williams, Jacqueline; Enticott, Peter G; Hyde, Christian.
Reducing cyber victimization through home and school partnerships: The effects of a cyber safety workshop on parent and educator perceptions of self-efficacy and attitudes toward family-school collaboration.	Mark, Lauren K.
Reducing cyber-bullying and problem behaviors among students through Parental Group Therapy. [References].	Sandhu, Damanjit; Kaur, Shubhdip.
Reducing depression in stroke survivors and their informal caregivers: A randomized clinical trial of a web-based intervention. [References].	Smith, Gregory C; Egbert, Nichole; Dellman-Jenkins, Mary; Nanna, Kevin; Palmieri, Patrick A.
Reducing therapist contact in parenting programs: Evaluation of internet-based treatments for child conduct problems. [References].	Rabbitt, Sarah M; Carrubba, Erin; Lecza, Bernadette; McWhinney, Emily; Pope, Jennifer; Kazdin, Alan E.
Chapter: Regulating the internet at home: Contrasting the perspectives of children and parents. [References].	Livingstone, Sonia; Bober, Magdalena.
Relational artifacts with children and elders: The complexities of cybercompanionship. [References].	Turkle, Sherry; Taggart, Will; Kidd, Cory D; Daste, Olivia.
Relationship between adolescents' alienation and pathological Internet use: Testing the moderating effect of family functioning and peer acceptance. [Chinese]. [References].	Xu, Fu-Zhen; Zhang, Wen-Xin.
Relationship between gratitude and problematic online game use among left-behind children: The mediating role of school belonging. [Chinese]. [References].	Wei, Chang; Yu, Cheng-fu; Ma, Na; Wu, Tao; Li, Zhi-yong; Zhang, Wei.
Relationship between middle school students' Internet overuse tendency and their academic achievement, mental problems and family function. [Chinese]. [References].	Fan, Fang; Su, Lin-Yan; Cao, Feng-Lin.
Relationship between parental and adolescent ehealth literacy and online health information seeking in Taiwan. [References].	Chang, Fong-Ching; Chiu, Chiung-Hui; Chen, Ping-Hung; Miao, Nae-Fang; Lee, Ching-Mei; Chiang, Jeng-Tung; Pan, Ying-Chun.
Relationship of Internet addiction and family environment and attachment of the youth. [Chinese].	Luo, Hui-ping; Peng, Yang.
Relationship of internet addiction and family environment and parental rearing patterns in adolescents. [Chinese].	Peng, Yang; Zhou, Shi-jie.
Relationship-relevant and family-friendly eHealth: Innovations in interactive health communication systems. [References].	Roberts, Linda J; Japuntich, Sandra.
Relationships between family interactions and pathological internet use in adolescents: An overview. [German]. [References].	Wartberg, Lutz; Aden, Anneke; Thomsen, Monika; Thomasius, Rainer.
Relationships between parental attitudes, family functioning and internet gaming disorder in adolescents attending school. [References].	Bonnaire, Celine; Phan, Olivier.
Remotely delivering real-time parent training to the home: An initial randomized trial of Internet-delivered parent-child interaction therapy (I-PCIT). [References].	Comer, Jonathan S; Furr, Jami M; Miguel, Elizabeth M; Cooper-Vince, Christine E; Carpenter, Aubrey L; Elkins, R. Meredith; Kerns, Caroline E; Cornacchio, Danielle; Chou, Tommy; Coxe, Stefany; DeSerisy, Mariah; Sanchez, Amanda L; Golik, Alejandra; Martin, Julio; Myers, Kathleen M; Chase, Rhea.
Chapter: Responding to cyberbullying: Advice for educators and parents. [References].	Englander, Elizabeth K.
Rethinking Reflective Practice Education in Social Work Education: A Blended Constructivist and Objectivist Instructional Design Strategy for a Web-Based Child Welfare Practice Course. (2405) [References].	Bellefeuille, Gerard L.
Revalorizing feminine ways of knowing: The challenge to biomedical epistemiology in an online mothers' health community. [References].	Zaslow, Emilie.
Review of "Grooming" and the sexual abuse of children, institutional, Internet and familial dimensions. [References].	Harrison, Karen.
Review of Child Abuse on the Internet: Ending the Silence.	Bowkett, Steve.
Review of Child Pornography: An Internet Crime. [References].	Gallagher, Bernard.
Review of Child Sexual Abuse and the Internet: Tackling the New Frontier.	Weir, Adele L; Gallagher, Bernard [Ed].
Review of Child Sexual Abuse and the Internet: Tackling the New Frontier.	Weir, Adele L; Gallagher, Bernard [Ed].
Review of Child Sexual Abuse and the Internet: Tackling the New Frontier.	Raykoske, Theo.
Review of Children in the online world: Risk, regulation, rights. [References].	Lealand, Geoff.
Review of Cyber rules: What you really need to know about the Internet (The essential guide for clinicians, educators, and parents).	No authorship indicated.
Review of Cyberstalking - Harassment in the Internet Age and How to Protect Your Family.	McFarlane, Leroy.
Review of Dark hero of the information age: In search of Norbert Wiener, father of cybernetics.	Glanville, Ranulph.
Review of Generation digital: Politics, commerce, and childhood in the age of the internet .	Nayar, Kavita I.
Review of Just one click--sexual abuse of children and young people through the internet and mobile phone technology.	Gardner, Will.
Review of Medical, legal and social science aspects of child sexual exploitation--A comprehensive review of pornography, prostitution and internet crime.	Wilson, Martin R.
Review of Online child sexual abuse: Grooming, policing and child protection in a multi-media world.	Nehring, Daniel.
Review of Towards a better Internet for children? Policy Pillars, Players and Paradoxes. [References].	Zanker, Ruth.
Review of Viewing Child Pornography on the Internet.	Brown, Kevin.
Review of Viewing child pornography on the internet. Understanding the offence, managing the offender, helping the victims.	Miller, Julie.
RHAPSODY-Internet-based support for caregivers of people with young onset dementia: Program design and methods of a pilot study. [References].	Kurz, Alexander; Bakker, Christian; Bohm, Markus; Diehl-Schmid, Janine; Dubois, Bruno; Ferreira, Catarina; Gage, Heather; Graff, Caroline; Hergueta, Thierry; Jansen, Sabine; Jones, Bridget; Komar, Alexander; de Mendonca, Alexandre; Metcalfe, Anna; Milecka, Katrina; Millenaar, Joany; Wallin, Anneli Orrung; Oyebode, Jan; Schneider-Schelte, Helga; Saxl, Susanna; de Vugt, Marjolein.
Ripples in a pond: The disclosure to, and management of, problem Internet gambling with/in the family. [References].	Valentine, Gill; Hughes, Kahryn.
Risk factors associated with cyberbullying victimization and perpetration among Taiwanese children.	Lin, Mi-Ting.
Risky sociability and personal agency-offline meetings with online contacts among European children and adolescents. [References].	Bayraktar, Fatih; Barbovschi, Monica; Kontrikova, Vera.
Role strain and online social support for childless stepmothers. [References].	Craig, Elizabeth A; Johnson, Amy J.
Roles of age and familiarity in learning health information. [References].	Brown, Scott C; Park, Denise C.
Rural and urban/suburban families' use of a Web-based mental health intervention. [References].	Bunnell, Brian E; Davidson, Tatiana M; Dewey, Daniel; Price, Matthew; Ruggiero, Kenneth J.
Rural eHealth nutrition education for limited-income families: An interactive and user-centered design approach. [References].	Atkinson, Nancy L; Saperstein, Sandra L; Desmond, Sharon M; Gold, Robert S; Billing, Amy S; Tian, Jing.
Rural returning early childhood educators' and university professors' experiences with online courses: Phenomenological study.	Hamaidi, Diala Abdul Hadi.
Safety in online research with women experiencing intimate partner violence: What about the children? [References].	Allenby, Rebecca; Dobbs, Terry; Diesfeld, Kate; Raja, Shyamala Nada; Wilson, Denise; Koziol-McLain, Jane.
School web sites within the educational marketplace: A case study investigating the parents as engaged consumer-users.	Beeman, Claudia Jane.
Searching for cochlear implant information on the Internet maze: Implications for parents and professionals. [References].	Zaidman-Zait, Anat; Jamieson, Janet R.
Second-order change in marriage and family therapy: A web-based modified Delphi study. [References].	Davey, Maureen; Duncan, Tracey; Kissil, Karni; Davey, Adam; Fish, Linda Stone.
Secondary traumatic stress among Internet Crimes Against Children task force personnel: Impact, risk factors, and coping strategies. [References].	Bourke, Michael L; Craun, Sarah W.
Securing cyberspace: Neo-liberalism, risk and child safety.	Deisman, Wade Wallace.
Seeing is believing? A mixed-methods study exploring the quality and perceived trustworthiness of online information about chronic conditions aimed at children and young people. [References].	McPherson, Amy C; Gofine, Miriam L; Stinson, Jennifer.
Self-efficacy of preservice early childhood teachers participating in an online environment vs. traditional college setting.	Risacher, Mary.
Self-paced online training for paraeducators to support the communication of young children with complex communication needs.	Douglas, Sarah Nathel.
Self-regulatory safeguards and the online privacy of preteen children: Implications for the advertising industry. [References].	Miyazaki, Anthony D; Stanaland, Andrea J. S; Lwin, May O.
Sex and love addicts, who sexually offend: Two cases of online use of child pornography (child sexual abuse images). [References].	Griffin-Shelley, Eric.
Sex offenders, internet child abuse images and emotional avoidance: The importance of values. [References].	Quayle, Ethel; Vaughan, Mary; Taylor, Max.
Sexting cyberchildren: Gender, sexuality, and childhood in social media and law. [References].	Rollins, Joe.
Sexual abuse images in cyberspace: Expanding the ecology of the child. [References].	Martin, Jennifer; Alaggia, Ramona.
Sexual and other Axis I diagnoses of 60 males arrested for crimes against children involving the Internet. [References].	Krueger, Richard B; Kaplan, Meg S; First, Michael B.
Sexual interest in children among an online sample of men and women: Prevalence and correlates. [References].	Wurtele, Sandy K; Simons, Dominique A; Moreno, Tasha.
Sexual offenders contacting children online: An examination of transcripts of sexual grooming. [References].	Winters, Georgia M; Kaylor, Leah E; Jeglic, Elizabeth L.
Sexual seduction of children in cyberspace: A content analysis of Internet deviance and pedophilic criminality.	Corey, Deborah (Grubb).
Chapter: Sexual, physical and psychological aggression linked to new means of communication: Child pornography, cyber-grooming and cyber-bullying. [References].	Prat, Sebastien; Jonas, Carol.
Sexualized images of children on the Internet. [References].	Quayle, Ethel; Jones, Terry.
Sexually deviant internet usage by child sex offenders.	Malesky, Lann Alvin.
Should this child be removed from home? Hypothesis generation and information seeking as predictors of case decisions.	Mandel, David R; Lehman, Darrin R; Yuille, John C.
Single parent seeking single parent? The effects of parental and previous relationship status on perceptions of online dating profiles. [References].	Plumm, Karyn M; Sommer, Shannon; Uhl, Carolyn; Stone, Kaylee.
Sleep problems and internet addiction among children and adolescents: A longitudinal study. [References].	Chen, Yi-Lung; Gau, Susan Shur-Fen.
Sleeping with baby: An Internet-based sampling of parental experiences, choices, perceptions, and interpretations in a Western industrialized context. [References].	McKenna, J. J; Volpe, L. E.
Social capital and social support on the web: The case of an Internet mother site. [References].	Drentea, Patricia; Moren-Cross, Jennifer L.
Social media and gamification: Engaging vulnerable parents in an online evidence-based parenting program. [References].	Love, Susan M; Sanders, Matthew R; Turner, Karen M.T; Maurange, Marianne; Knott, Theresa; Prinz, Ronald; Metzler, Carol; Ainsworth, Andrew T.
Socially unbiased parenting support on the Internet: A cross-sectional study of users of a large Swedish parenting website. [References].	Sarkadi, Anna; Bremberg, S.
Sociocultural contributions to behavioral autonomy development: Adolescent disclosure and parental information seeking within African American families.	Bakken, Jeremy.
Sociocultural determinants of negative emotions among dementia caregivers in the United States and in Korea: A content analysis of online support groups. [References].	Yoo, Jina H; Jang, Su Ahn; Choi, Taewoong.
Software to promote young children's growth in literacy: A comparison of online and offline formats. [References].	Wood, Eileen; Grant, Amy K; Gottardo, Alexandra; Savage, Robert; Evans, Mary Ann.
Source does matter: Contextual effects on online media-embedded health campaigns against childhood obesity. [References].	Meitz, Tino G. K; Ort, Alexander; Kalch, Anja; Zipfel, Stephan; Zurstiege, Guido.
Chapter: Spanish youth perceptions about cyberbullying: Qualitative research into understanding cyberbullying and the role that parents play in its solution. [References].	Navarro, Raul; Serna, Cristina.
Special needs parent perspective of online learning: A case study.	Clifton, Lesley.
Chapter: Spider web walking: Hope for children with FAS through understanding.	Lutke, Jan.
Spirituality and recovery from familial aspects of alcohol and other drug problems: Analysis of an online Al-Anon meeting. [References].	Roth, Jeffrey D; Tan, Emjay M.
Stigma resistance in online childfree communities: The limitations of choice rhetoric. [References].	Morison, Tracy; Macleod, Catriona; Lynch, Ingrid; Mijas, Magda; Shivakumar, Seemanthini Tumkur.
Stories-A novel approach to transfer complex health information to parents: A qualitative study. [References].	Scott, Shannon D; Hartling, Lisa; O'Leary, Kathy A; Archibald, Mandy; Klassen, Terry P.
Strategies parents use to give children oral medicine: A qualitative study of online discussion forums. [References].	Bergene, Elin Hoien; Ro, Torstein Baade; Steinsbekk, Aslak.
Strategies to teach family assessment and intervention through an online international curriculum. [References].	Anderson, Kathryn Hoehn; Friedemann, Marie-Luise.
Strengthening Canadian law enforcement and academic partnerships in the area of online child sexual exploitation: The identification of shared research directions. [References].	Sinclair, Roberta; Duval, Kristin; Fox, Emily.
Strengths classification of social relationships among cybermothers raising children with autism spectrum disorders. [References].	Zeman, Laura Dreuth; Swanke, Jayme; Doktor, Judy.
Stress moderates the relationship between problematic Internet use by parents and problematic Internet use by adolescents. [References].	Lam, Lawrence T; Wong, Emmy M. Y.
Stressors experienced by women within marine corps families: A qualitative study of discourse within an online forum. [References].	Jennings-Kelsall, Victoria; Aloia, Lindsey S; Solomon, Denise H; Marshall, Amy D; Leifker, Feea R.
Student Perspectives on the Integration of Interactive Web-Based Cases into a Family Medicine Clerkship. [References].	Shokar, Gurjeet S; Bulik, Robert J; Baldwin, Constance D.
Study protocol: Evaluation of an online, father-inclusive, universal parenting intervention to reduce child externalising behaviours and improve parenting practices. [References].	Tully, Lucy A; Piotrowska, Patrycja J; Collins, Daniel A. J; Mairet, Kathleen S; Hawes, David J; Kimonis, Eva R; Lenroot, Rhoshel K; Moul, Caroline; Anderson, Vicki; Frick, Paul J; Dadds, Mark R.
Chapter: Supervising the delivery of online counseling services in an employee and family assistance program (EFAP) setting.	Mani, Michele; Veder, Barbara.
Supporting a caring fatherhood in cyberspace-An analysis of communication about caring within an online forum for fathers. [References].	Eriksson, Henrik; Salzmann-Erikson, Martin.
Supporting children with visual stress: The development of a web resource for parents and professionals. [References].	Harries, Priscilla; Perkins, Lucy; Parker, Clare; Fowler, Lisa; Wignall, Sharon; Mangalpara, Esheeta; Harries, Luke.
Supporting children's online identity in international communities. [References].	Hou, Weimin; Komlodi, Anita; Lutters, Wayne; Hercegfi, Karoly; Preece, Jennifer J; Druin, Allison J.
Supporting children's online identity in international communities.	Hou, Weimin.
Supporting health-related parenting: A scoping review of programs assisted by the Internet and related technologies. [References].	Barros, Luisa; Greffin, Klara.
Supporting novice early childhood teachers' classroom practices through an online community of practice.	Laumann, Bernadette M.
Supporting self-care for families of children with eczema with a Web-based intervention plus health care professional support: Pilot randomized controlled trial. [References].	Santer, Miriam; Muller, Ingrid; Yardley, Lucy; Burgess, Hana; Selinger, Hannah; Stuart, Beth L; Little, Paul.
Surveys, collaborative art and virtual currencies: Children programming with online data. [References].	Dasgupta, Sayamindu.
Systematic, theoretically grounded development and feasibility testing of an innovative, preventive web-based game for children exposed to acute trauma. [References].	Marsac, Meghan L; Winston, Flaura K; Hildenbrand, Aimee K; Kohser, Kristen L; March, Sonja; Kenardy, Justin; Kassam-Adams, Nancy.
Take A Breath: Study protocol for a randomized controlled trial of an online group intervention to reduce traumatic stress in parents of children with a life threatening illness or injury. [References].	Rayner, Meredith; Muscara, Frank; Dimovski, Anica; McCarthy, Maria C; Yamada, Jackie; Anderson, Vicki A; Burke, Kylie; Walser, Robyn; Nicholson, Jan M.
Targeting children online: Internet advertising ethics issues. [References].	Austin, M. Jill; Reed, Mary Lynn.
Targeting single parents in preadolescent substance use prevention: Internet characteristics and information relevance. [References].	Warren, Jennifer; Allen, Michelle; Okuyemi, Kolawole; Kvasny, Lynette; Hecht, Michael.
Teacher, parent and student perceptions of the motives of cyberbullies. [References].	Compton, Louise; Campbell, Marilyn A; Mergler, Amanda.
Teacher-families online interactions and gender differences in parental involvement through school data system: Do mothers want to know more than fathers about their children? [References].	Blau, Ina; Hameiri, Mira.
Teaching Reciprocal Imitation Training to parents of children with autism spectrum disorder (ASD) through combined internet based and in vivo instruction.	Taylor, Johanna P.
Teaching university students family caregiving online. [References].	Taylor, James E.
Teen internet mavens: Influence in family decision making. [References].	Belch, Michael A; Krentler, Kathleen A; Willis-Flurry, Laura A.
Teenagers' Internet use and family rules: A research note. [References].	Wang, Rong; Bianchi, Suzanne M; Raley, Sara B.
Chapter: Telehealth/Internet Services for Children, Adolescents, and Families. [References].	Liss, Heidi J.
Telemental health and web-based applications in children and adolescents. [References].	Siemer, Christopher P; Fogel, Joshua; Van Voorhees, Benjamin W.
Television viewing, computer game playing, and Internet use and self-reported time to bed and time out of bed in secondary-school children. [References].	Van den Bulck, Jan.
Tell usTM: A web-based tool for improving communication among patients, families, and providers in hospice and palliative care through systematic data specification, collection, and use. [References].	Dy, Sydney M; Roy, Jayashree; Ott, Geoffrey E; McHale, Michael; Kennedy, Christine; Kutner, Jean S; Tien, Allen.
Temperament and problematic Internet use in adolescents: A moderated mediation model of maladaptive cognition and parenting styles. [References].	Zhang, Haiyan; Li, Dongping; Li, Xian.
Testing the feasibility of a briefer school-based preventive intervention with aggressive children: A hybrid intervention with face-to-face and internet components. [References].	Lochman, John E; Boxmeyer, Caroline L; Jones, Shannon; Qu, Lixin; Ewoldsen, David; Nelson, W. Michael III.
Testing the feasibility of DARWeb: An online intervention for children with functional abdominal pain and their parents. [References].	Nieto, Ruben; Hernandez, Eulalia; Boixados, Merce; Huguet, Anna; Beneitez, Imma; McGrath, Patrick.
Textual constructions of children's online identities. [References].	Thomas, Angela.
That site looks 88.46% familiar: Quantifying similarity of Web page design. [References].	Martine, Giselle; Rugg, Gordon.
The Amsterdam Sexual Abuse Case (ASAC)-study in day care centers: Longitudinal effects of sexual abuse on infants and very young children and their parents, and the consequences of the persistence of abusive images on the internet. [References].	Lindauer, Ramon J.L; Brilleslijper-Kater, Sonja N; Diehle, Julia; Verlinden, Eva; Teeuw, Arianne H; Middeldorp, Christel M; Tuinebreijer, Wilco; Bosschaart, Thekla F; van Duin, Esther; Verhoeff, Arnoud.
The assessment of the relationship between problematic Internet use and parentadolescent relationship quality, loneliness, anger, and problem solving skills. [References].	Say, Gulen; Durak Batigun, Aysegul.
The association between Internet parenting styles and children's use of the Internet at home. [References].	Ihmeideh, Fathi Mahmoud; Shawareb, Aseel Akram.
The association of level of internet use with suicidal ideation and suicide attempts in South Korean adolescents: A focus on family structure and household economic status. [References].	Lee, Seo Yoon; Park, Eun-Cheol; Han, Kyu-Tae; Kim, Seung Ju; Chun, Sung-Youn; Park, Sohee.
The benefits and dangers of flow experience in high school students' internet usage: The role of parental support. [References].	Yang, Shuiqing; Lu, Yaobin; Wang, Bin; Zhao, Ling.
The benefits of e-health support for older family caregivers in rural areas. [References].	Blusi, Madeleine; Dalin, Rolf; Jong, Mats.
The Bristol Online Obesity Screening Tool: Experience of using a screening tool for assessing obese children in primary care. [References].	Owen, Sarah E; Sharp, Deborah J; Shield, Julian P. H.
The buffering effect of parental mediation in the relationship between adolescents' cyberbullying victimisation and adjustment difficulties. [References].	Wright, Michelle F.
The capacity for pain empathy among urban internet-addicted left-behind children in China: An event-related potential study. [References].	Wang, Ting; Ge, Ying; Zhang, Jinfu; Liu, Jin; Luo, Wenbo.
The chat room moderator: Creating a duty for parents to control their cyberbully.	Heller, Jonathan.
The Child Telephone on the Internet. [Danish]. [References].	Vang, Hanne.
The children's internet protection act and E-Rate policies in Louisiana: A comparison of policy interpretations in region iii and their impact on learning opportunities of secondary students. (2490)	Gautreaux, Madge L.
The construction of the Chen Internet Addiction Scale: Elementary School Parent Version and its analysis of reliability and validity. [Chinese]. [References].	Lin, Ching-Ying; Wang, Chih-Hung; Chen, Sue-Huei; Liu, Sue-Huei; Ko, Chih-Hung.
The consumption of Internet child pornography and violent and sex offending. [References].	Endrass, Jerome; Urbaniok, Frank; Hammermeister, Lea C; Benz, Christian; Elbert, Thomas; Laubacher, Arja; Rossegger, Astrid.
The CyberCruiser: An investigation of development of prospective memory in children.	Kerns, Kimberly A.
The development and effectiveness of a health information website designed to improve parents' self-efficacy in managing risk for obesity in preschoolers. [References].	Davies, Marilyn A; Terhorst, Lauren; Nakonechny, Amanda J; Skukla, Nimisha; El Saadawi, Gilan.
The development of a multimedia online language assessment tool for young children with autism. [References].	Lin, Chu-Sui; Chang, Shu-Hui; Liou, Wen-Ying; Tsai, Yu-Show.
The development of rapid online control in children aged 6-12 years: Reaching performance. [References].	Wilson, Peter H; Hyde, Christian.
The devil you know: Parents seeking information online for paediatric cancer. [References].	Gage, Elizabeth A; Panagakis, Christina.
The dimensionality of Internet use and correlates of stress, coping behavior, and perceived social support of family and friends.	Vega, Lisa Myrna.
The Dragonfly's Web: Courseware for children created by college students on the World-Wide Web.	Wolfe, Christopher R; Myers, Christopher A.
The effect of a family-based intervention model on Internet-addicted Chinese adolescents. [References].	Zhong, Xin; Zu, Si; Sha, Sha; Tao, Ran; Zhao, Chongsi; Yang, Fengchi; Li, Mei; Sha, Peng.
The effect of a web-based education programme (WBEP) on disease severity, quality of life and mothers' self-efficacy in children with atopic dermatitis. [References].	Son, Hae Kyoung; Lim, Jiyoung.
The effect of Internet use on children's perceived social support.	Andrade, Jennifer Anne.
The effect of methylphenidate on internet video game play in children with attention-deficit/hyperactivity disorder. [References].	Han, Doug Hyun; Lee, Young Sik; Na, Churl; Ahn, Jee Young; Chung, Un Sun; Daniels, Melissa A; Haws, Charlotte A; Renshaw, Perry F.
The effect of parenting styles on adolescents' cyberbullying: The mediating role of covert narcissism. [Chinese]. [References].	He, Dan; Fan, Cui-ying; Niu, Geng-feng; Lian, Shuai-lei; Chen, Wu.
The effect of U.S. university students' problematic internet use on family relationships: A mixed-methods investigation. [References].	Snyder, Susan M; Li, Wen; O'Brien, Jennifer E; Howard, Matthew O.
The effectiveness of an internet-based stress management program in the prevention of postpartum stress, anxiety and depression for new mothers.	King, Erica.
The effectiveness of child parent relationship therapy in an online format. [References].	Hicks, Brenna; Baggerly, Jennifer.
The effects of emotional and nonemotional content on children's (ages: 10--12) Cognitive motivation and involvement in web content.	Vieira, Edward T Jr..
The effects of individual innovativeness on users' adoption of Internet content filtering software and attitudes toward children's Internet use. [References].	Jin, Chang-Hyun.
The effects of interactive brand placements in online games on children's cognitive, affective, and conative brand responses. [References].	van Reijmersdal, Eva A; Jansz, Jeroen; Peters, Oscar; van Noort, Guda.
The effects of interface design and age on children's information processing of web sites. [References].	Rose, Mei; Rose, Gregory M; Blodgett, Jeffrey G.
The effects of Internet use on academic achievement and behavioral adjustment among South Korean adolescents: Mediating and moderating roles of parental factors.	Kim, Soohyun.
The effects of online peer assessment and family entrepreneurial experience on students' business planning performance. [References].	Lee, Chun-Yi.
The effects of parental monitoring and leisure boredom on adolescents' Internet addiction. [References].	Lin, Chien-Hsin; Lin, Shong-Lin; Wu, Chin-Pi.
The effects of rorschach coverage on the internet on examinees' ability to "fake good" in a simulated child custody context.	Schultz, Douglas S.
The effects of stimulant medication on the online story narrations of children with ADHD. [References].	Derefinko, Karen J; Bailey, Ursula L; Milich, Richard; Lorch, Elizabeth P; Riley, Elizabeth.
The effects of the Big Five personality factors and adverse childhood events on leadership emergence in an online violence prevention discussion group.	Clarke, Adam.
The effects of the online and offline purchase environment on consumer choice of familiar and unfamiliar brands. [References].	Saini, Yvonne K; Lynch, John G Jr..
The effects of the Web-based instructional unit Healthy Hearts on fifth grade children's physical activity knowledge, attitudes, and behavior.	Palmer, Stephen E.
The effects of using identity deception and suggesting secrecy on the outcomes of adult-adult and adult-child or -adolescent online sexual interactions. [References].	Bergen, Emilia; Davidson, Julia; Schulz, Anja; Schuhmann, Petya; Johansson, Ada; Santtila, Pekka; Jern, Patrick.
The effects of web-based reading curriculum on children's reading performance and motivation. [References].	Cole, Juanita McLean; Hilliard, Veleshia Rhonda.
The efficacy of an Internet-based cognitive-behavioral therapy intervention for child anxiety disorders. [References].	March, Sonja; Spence, Susan H; Donovan, Caroline L.
The efficacy of an online cognitive-behavioral family intervention in improving child behavior and social competence following pediatric brain injury. [References].	Wade, Shari L; Carey, JoAnne; Wolfe, Christopher R.
The efficacy of the Web-Based Childhood Obesity Prevention Program in Chinese American Adolescents (Web ABC Study). [References].	Chen, Jyu-Lin; Weiss, Sandra; Heyman, Melvin B; Cooper, Bruce; Lustig, Robert H.
The emerging application of health information technology in child and adolescent psychiatry.	Sarvet, Barry; Torous, John.
The emotional impact on and coping strategies employed by police teams investigating internet child exploitation. [References].	Burns, Carolyn M; Morley, Jeff; Bradshaw, Richard; Domene, Jose.
The enemy in the screen: A collective case study on perpetrators of Internet crimes against children.	Brown, Janet M.
The evaluation of tailored and web-based information for new fathers. [References].	Fletcher, R; Vimpani, G; Russell, G; Keatinge, D.
The evolution of group and online support for families who have experienced perinatal or neonatal loss. [References].	Carlson, Rose; Lammert, Catherine; O'Leary, Joann M.
The experiences of young women taking online high school courses: Implications for teenage mothers.	Alotaibi, Sharifah.
The Family and the Internet: The Israeli Case. [References].	Mesch, Gustavo S.
The Family Journal Reader Interests: An Internet Survey. [References].	Nelson, Kaye W; Southern, Stephen; Cade, Rochelle; Livingston, Patrisha K.
The family tested by the Internet. [French]. [References].	Popper-Gurassa, Haydee.
The feasibility and outcome of clinic plus Internet delivery of cognitive-behavior therapy for childhood anxiety. [References].	Spence, Susan H; Holmes, Jane M; March, Sonja; Lipp, Ottmar V.
The feasibility of family-based interventions for paedeatric obesity delivered over the internet.	Leclair, Stephanie.
The forum as a friend: Parental mental illness and communication on open internet forums. [References].	Widemalm, My; Hjarthag, Fredrik.
The four shifts: Family, work, online learning and social participation for female in-service teachers at the University of Botswana.	Butale, Chandapiwa.
The good, bad, and ugly of online recruitment of parents for health-related focus groups: Lessons learned. [References].	Quach, Susan; Pereira, Jennifer A; Russell, Margaret L; Wormsbecker, Anne E; Ramsay, Hilary; Crowe, Lois; Quan, Sherman D; Kwong, Jeff.
The healthy child citizen: Biopedagogies and web-based health promotion. [References].	Wright, Jan; Halse, Christine.
The identification of psychological and social correlates of Internet use in children and teenagers.	Cooper, Nicole S.
The impact of a hybrid online and classroom-based course on palliative care competencies of family medicine residents. [References].	Pereira, J; Palacios, M; Collin, T; Wedel, R; Galloway, L; Murray, A; Violato, C; Lockyer, J.
The impact of a web-based caregiver intervention on the reasons stroke survivors use health care services during the first year post treatment. [References].	Steiner, Victoria; Pierce, Linda L; Windnagel, Felicia; Martincin, Kelly; Pawlak, Rosalyn; Salvador, Diane.
The impact of a web-based educational and support intervention on parents' perception of their children's cancer quality of life: An exploratory study. [References].	Sigurdardottir, Anna Olafia; Svavarsdottir, Erla Kolbrun; Rayens, Mary Kay; Gokun, Yevgeniya.
The impact of brand familiarity on online and offline media synergy. [References].	Pauwels, Koen; Demirci, Ceren; Yildirim, Gokhan; Srinivasan, Shuba.
The impact of compulsive cybersex behaviours on the family. [References].	Schneider, Jennifer P.
The impact of early parenting bonding on young adults' Internet addiction, through the mediation effects of negative relating to others and sadness. [References].	Kalaitzaki, Argyroula E; Birtchnell, John.
The impact of front-of-pack marketing attributes versus nutrition and health information on parents' food choices. [References].	Georgina Russell, Catherine; Burke, Paul F; Waller, David S; Wei, Edward.
The impact of health information technology on the doctor-patient relationship in child and adolescent psychiatry. [References].	Krishna, Rajeev.
The impact of Internet Crimes against Children work on relationships with families and friends: An exploratory study. [References].	Craun, Sarah W; Bourke, Michael L; Coulson, Frances N.
The impact of Internet pornography use and cybersexual behavior on child custody and visitation. [References].	Krueger, Richard B; Weiss, Sara L; Kaplan, Meg S; Braunstein, Lawrence Jay; Wiener, Elliot.
The Impact of Internet Pornography on Marriage and the Family: A Review of the Research. [References].	Manning, Jill C.
The impact of online social networking on adolescent psychological well-being (WB): A population-level analysis of Korean school-aged children. [References].	Kim, Harris Hyun-soo.
The impact of parent advocacy groups, the Internet, and social networking on rare diseases: The IDEA league and IDEA league United Kingdom example.	Black, Angela P; Baker, Marie.
The impact of parent-child attachment on adolescent problematic Internet use: A moderated mediation model. [Chinese]. [References].	Wu, Chen; Li, Dongping; Bao, Zhenzhou; Yan, Yuwen; Zongkui, Zhou.
The impact of participation in online social networking on parenting stress levels of single mothers.	Tomlin, Djuana Ann.
Chapter: The impact of perceived visual complexity, gender, and cognitive style on children's aesthetic preferences for learning Web pages. [References].	Wang, Hsiu-Feng; Wang, Pei-Yu; Liao, Ching-Chih; Lin, Yu-Yin.
The impact of research in primary care and family medicine: The Thomson Reuters Web of Science Subject Category 'Primary Health Care'. [References].	van Weel, Chris.
The impact of the Internet on children's daily lives: Physical, social and psychological well-being.	Kim, Yeora.
The importance of online peer relationships during the transition to motherhood: Do they decrease stress, alleviate depression and increase parenting competence?	Arias, Bobbie Sue.
The influence of familiarity, trust and norms of reciprocity on an experienced sense of community: An empirical analysis based on social online services. [References].	Sanchez-Franco, Manuel J; Roldan, Jose L.
The influence of family ethnic socialization, parental relationships and demographics on ethnic identity in second-generation Latino/A emerging adults: A web-based study.	Abreu, Iris.
The influence of personality, parental behaviors, and self-esteem on internet addiction: A study of Chinese college students. [References].	Yao, Mike Z; He, Jing; Ko, Deborah M; Pang, Kaichung.
Chapter: The influence of television, video games, and the internet on children's creativity. [References].	Calvert, Sandra L; Valkenburg, Patti M.
The influence of the family educational scenario on internet use of primary and secondary school children. [References].	Padilla, Sonia; Rodriguez, Elisa; Alvarez, Miriam; Torres, Alezandra; Suarez, Arminda; Rodrigo, Maria-Jose.
The influences of information literacy, internet addiction and parenting styles on internet risks. [References].	Leung, Louis; Lee, Paul S. N.
The interaction effects of familiarity, breadth and media usage on web browsing experience. [References].	Chen, Jengchung Victor; Lin, Chinho; Yen, David C; Linn, Kyaw-Phyo.
The interdependence of family functioning and problematic internet use in a representative quota sample of adolescents. [References].	Wartberg, Lutz; Kammerl, Rudolf; Rosenkranz, Moritz; Hirschhauser, Lena; Hein, Sandra; Schwinge, Christiane; Petersen, Kay-Uwe; Thomasius, Rainer.
The International Children's Digital Library: Viewing digital books online. [References].	Hourcade, Juan Pablo; Bederson, Benjamin B; Druin, Allison; Rose, Anne; Farber, Allison; Takayama, Yoshifumi.
The Internet and child sexual offending: A criminological review. [References].	Beech, Anthony R; Elliott, Ian A; Birgden, Astrid; Findlater, Donald.
The internet and childhood immunizations in Canada.	Tustin, Jordan.
The Internet and Children: Advantages and Disadvantages. [References].	Bremer, Jennifer.
The Internet and Family and Acquaintance Sexual Abuse. [References].	Mitchell, Kimberly J; Finkelhor, David; Wolak, Janis.
Chapter: The Internet and its implications for children, parents and family relationships. [References].	Whitty, Monica T.
The Internet as a source of health information: Experiences of cancer survivors and caregivers with healthcare providers. [References].	Dolce, Maria C.
The Internet as a tool to enhance school-to-home communication, parent involvement, and student achievement.	Dardenne, Wanda Lynne Knight.
The internet as an information source for family caregivers of dementia patients. [German]. [References].	Grasel, Elmar; Bleich, Stefan; Meyer-Wegener, Klaus; Schmid, Ute; Kornhuber, Johannes; Prokosch, Hans-Ulrich.
The Internet at Play: Child Users of Public Internet Connections. [References].	Sandvig, Christian.
The Internet, cyber porn, and sexual exploitation of children: Media moral panics and urban myths for middle-class parents? [References].	Potter, Roberto Hugh; Potter, Lyndy A.
The lived experience of police officers who are members of an internet crimes against children task force: A phenomenological study.	Johnson, Robert Jerry.
The lived experiences of working mothers using persuasive technology in the form of an internet-based accelerometer: A generic qualitative study.	Greaud, Richard P.
The longitudinal effects of influence of parental attachment and emotion regulation on Internet delinquency in early adolescence. [References].	Cho, Mi-Kyoung; Kim, Hee-Young; Moon, Sung Seek.
The longitudinal influence of parent-child relationships and depression on cyber delinquency in South Korean adolescents: A latent growth curve model. [References].	Kong, Jeongseok; Lim, Jinseop.
The mixed health messages of Millsberry: A critical study of online child-targeted food advergaming. [References].	Thomson, Deborah M.
The mobile internet: Access, use, opportunities and divides among European children. [References].	Mascheroni, Giovanna; Olafsson, Kjartan.
The moderating effects of parenting styles on the relation between the internet attitudes and internet behaviors of high-school students in Taiwan. [References].	Chou, Hui-Lien; Chou, Chien; Chen, Chao-Hsiu.
The moderating role of child callous-unemotional traits in an Internet-based parent-management training program. [References].	Hogstrom, Jens; Enebrink, Pia; Ghaderi, Ata.
The mother-in-law effect: Managing the publicity of personal content online. [References].	Ford, Sarah Michele.
The nature and frequency of cyber bullying behaviors and victimization experiences in young Canadian children. [References].	Holfeld, Brett; Leadbeater, Bonnie J.
The nature and prevalence of cyber victimization among elementary school children. [References].	DePaolis, Kathryn; Williford, Anne.
The North Carolina online sex offender registry: Awareness and utilization by childcare providers. [References].	White, Jennifer L; Malesky, L. Alvin Jr..
The online marketing of food to children: Is it just fun and games? [References].	Moore, Elizabeth S; Rideout, Victoria J.
The online parent information and support project, meeting parents' information and support needs for home-based management of childhood chronic kidney disease: Research protocol. [References].	Swallow, Veronica; Knafl, Kathleen; Sanatacroce, Sheila; Hall, Andrew; Smith, Trish; Campbell, Malcolm; Webb, Nicholas J. A.
The Parental Anger Scale-3 (PAS-3): Reliability and validity using a sample from the World Wide Web.	Watson, Carrie Dunbar.
Chapter: The point of view of the media: The commemoration of deceased children on the Internet. [References].	Altena, Marga; Peelen, Janneke; Notermans, Catrien; Venbrux, Eric.
The practice of marriage and family counseling in cyberspace. [References].	Jencius, Marty; Sager, Denise E.
The practice of prosecuting child maltreatment: Results of an online survey of prosecutors. [References].	Cross, Theodore P; Whitcomb, Debra.
The predictive relationship between Emotional Expressiveness and discussing death with children: An exploratory study with online college parents.	Gill, Sally A.
The protective effects of parental monitoring and Internet restriction on adolescents' risk of online harassment. [References].	Khurana, Atika; Bleakley, Amy; Jordan, Amy B; Romer, Daniel.
The psychological experience of internet child pornography offenders.	Teeter-Witt, Alyssa.
The psychology of teen violence and victimization, Vols 1 and 2: From bullying to cyberstalking to assault and sexual violation; Prevention strategies for families and schools. [References].	Paludi, Michele A [Ed].
The relationship between cyberbullying, self-esteem and parenting factors in adolescents. [Croatian].	Flander, Gordana Buljan; Dugic, Sara; Handabaka, Ivana.
The relationship between freshman student retention and use of an online parent portal.	Cartmell, Brandy Mallory.
The relationship between gratitude, coping styles and online gaining addiction in left-behind children. [Chinese]. [References].	Wei, Chang; Xu, Qian; Sun, Guo-jian; Yu, Cheng-fu; Lu, Hui-xing; Zhang, Wei.
The relationship between Internet parenting styles and Internet usage of children and adolescents. [References].	Ozgur, Hasan.
The relationship between internet addiction and depression among migrant children and left-behind children in China. [References].	Guo, Jing; Chen, Li; Wang, Xiaohua; Liu, Yan; Chui, Cheryl Hiu Kwan; He, Huan; Qu, Zhiyong; Tian, Donghua.
The relationship between meaning in life, adolescent-parent attachment, and internet addiction among Chinese adolescents in Hong Kong.	Fung, Chin.
The relationship between online sexual compulsivity, dissociation, and past child abuse among men who have sex with men. [References].	Chaney, Michael P; Burns-Wortham, Carol M.
The relationship between optimal parenting, internet addiction and motives for social networking in adolescence. [References].	Floros, Georgios; Siomos, Konstantinos.
The relationship between recent stressful life events, personality traits, perceived family functioning and Internet addiction among college students. [References].	Yan, Wansen; Li, Yonghui; Sui, Nan.
The relationship of loneliness and social anxiety with children's and adolescents' online communication. [References].	Bonetti, Luigi; Campbell, Marilyn Anne; Gilmore, Linda.
The relationships between Turkish adolescents' internet addiction, their perceived social support and family activities. [References].	Gunuc, Selim; Dogan, Ayten.
The relative importance of paternal and maternal parenting as predictors of adolescents' home internet use and usage. [References].	Lau, Wilfred W. F; Yuen, Allan H. K.
The right of caregivers to access health information of relatives with mental illness. [References].	Chan, Billy Wing Yum; O'Brien, Ann-Marie.
The role of coping socialization by peers and parents in adolescents' coping with cyber-victimization.	Bradbury, Stacey L.
The role of creativity in marriage and family therapy practice: A national online study. [References].	Carson, David K; Becker, Kent W; Vance, Kevin E; Forth, Nancy L.
The role of health information sources in decision-making among Hispanic mothers during their children's first 1000 days of life.	Criss, Shaniece; Woo Baidal, Jennifer A; Goldman, Roberta E; Perkins, Meghan; Cunningham, Courtney; Taveras, Elsie M.
The role of individual differences in predicting the type of images collected by Internet child pornography consumers.	Seigfried-Spellar, Kathryn C.
The role of information-seeking in the transition to motherhood: Relations with adjustment, life tasks and expectations.	Post, Caron Sue.
The role of Internet buyer's product familiarity and confidence in anchoring effect. [References].	Wu, Chin-Shan; Cheng, Fei-Fei; Yen, David C.
The role of internet service providers in cases of child pornography and child prostitution. [References].	McCabe, Kimberly A.
The role of Internet use and parental mediation on cyberbullying victimization among Spanish children from rural public schools. [References].	Navarro, Raul; Serna, Cristina; Martinez, Veronica; Ruiz-Oliva, Roberto.
Chapter: The role of online processing in young children's learning from interactive and noninteractive digital media. [References].	Kirkorian, Heather; Pempek, Tiffany; Choi, Koeun.
The role of parental mediation and peer norms on the likelihood of cyberbullying. [References].	Sasson, Hagit; Mesch, Gustavo.
The role of parental mediation in children's consumer socialization on the web.	Shin, Wonsun.
The role of technology in managing people who have been convicted of internet child abuse image offences. [References].	Lilley, Claire M.
Chapter: The roles of web-based technology in the dissemination and implementation of evidence-based treatments for child abuse. [References].	Heck, Nicholas C; Smith, Daniel W.
The separate spheres of online health: Gender, parenting, and online health information searching in the information age. [References].	Stern, Michael J; Cotten, Shelia R; Drentea, Patricia.
The severity of Internet addiction risk and its relationship with the severity of borderline personality features, childhood traumas, dissociative experiences, depression and anxiety symptoms among Turkish University Students. [References].	Dalbudak, Ercan; Evren, Cuneyt; Aldemir, Secil; Evren, Bilge.
The situated aspect of creativity in communicative events: How do children design web pages together? [References].	Fernandez-Cardenas, Juan Manuel.
Chapter: The social dimension of the online trade of child sexual exploitation material. [References].	Carr, Angela.
The social validity of online parent involvement in a school-based social and emotional learning program: WhyTry for parents.	Hales, Gina P.
The Spanish online program "Educar en Positivo" ("The Positive Parent"): Whom does it benefit the most? [References].	Suarez, Arminda; Rodriguez, Juan Antonio; Rodrigo, Maria Jose.
The tangled web: Delinquency, deception, and parental attachment. [References].	Warr, Mark.
The three dimensions of online child pornography offending. [References].	Merdian, Hannah Lena; Curtis, Cate; Thakker, Jo; Wilson, Nick; Boer, Douglas Pieter.
The use of actuarial risk assessment measures with UK internet child pornography offenders. [References].	Osborn, Jody; Elliott, Ian A; Middleton, David; Beech, Anthony R.
The use of an Internet-based Ask the Doctor Service involving family physicians: evaluation by a web survey. [References].	Umefjord, Goran; Hamberg, Katarina; Malker, Hans; Petersson, Goran.
The use of health information technology within collaborative and integrated models of child psychiatry practice. [References].	Coffey, Sara; Vanderlip, Erik; Sarvet, Barry.
The use of Internet technology for psychoeducation and support with dementia caregivers. [References].	Hayden, Lisa J; Glynn, Shirley M; Hahn, Theodore J; Randall, Frychettya; Randolph, Eugenia.
The use of Internet-based technology to tailor well-child care encounters. [References].	Bergman, David Aaron; Beck, Arne; Rahm, Alanna Kulchak.
The use of lexical and referential cues in children's online interpretation of adjectives. [References].	Huang, Yi Ting; Snedeker, Jesse.
The use of TeleCAM as a remote web-based application for child maltreatment assessment, peer review, and case documentation. [References].	Thraen, Iona Maria; Frasier, Lori; Cochella, Chris; Yaffe, Joanne; Goede, Patricia.
The use of the computer and the Internet in child psychoanalysis. [References].	Chung, Sunju; Colarusso, Calvin.
The views and experiences of parents of children with autistic spectrum disorder about educational provision: Comparisons with parents of children with other disabilities from an online survey. [References].	Parsons, Sarah; Lewis, Ann; Ellins, Jean.
The Web, communication trends, and children's health: Part 4: How children use the Web.	Izenberg, Neil; Lieberman, Debra A.
Therapist utilization of online social support for parents of premature infants. [References].	Morris, Heidi; Bertram, Dale.
Therapy online: A web-based video support group for family caregivers of survivors with traumatic brain injury. [References].	Damianakis, Thecla; Tough, Alicia; Marziali, Elsa; Dawson, Deirdre R.
To control or not to control? Parenting behaviours and adolescent online aggression. [References].	Law, Danielle M; Shapka, Jennifer D; Olson, Brent F.
To tell or not to tell; the childhood cancer conundrum: Parental communication and information-seeking. [References].	Jithoo, Vinitha.
Toward a model for the study of children's informal Internet use. [References].	Young, Kirsty.
Toxic? the nature and effects of mothers' exposure to pediatric environmental health information in the media.	Mello, Susan.
Traditional bullying and cyberbullying in Korean children and youth with emotional and behavioral disabilities: Examination of contributing factors.	Baek, Ji Eun.
Traditional literacy skills and internet use among 8- to 12-year-old children. [References].	Johnson, Genevieve Marie.
Training children to approach or avoid novel animals: Effects on self-reported attitudes and fear beliefs and information-seeking behaviors. [References].	Huijding, Jorg; Muris, Peter; Lester, Kathryn J; Field, Andy P; Joosse, Galina.
Transformational impact of health information technology on the clinical practice of child and adolescent psychiatry. [References].	Peters, Todd E.
Translating training in the NYU Caregiver Intervention in Australia: Maintaining fidelity and meeting graduate standards in an online continuing professional education setting. [References].	Scott, Theresa L; Mittelman, Mary S; Beattie, Elizabeth; Parker, Deborah; Neville, Christine.
Treatment of nulliparous women with severe fear of childbirth via the Internet: A feasibility study. [References].	Nieminen, Katri; Andersson, Gerhard; Wijma, Barbro; Ryding, Elsa-Lena; Wijma, Klaas.
Tweens' online privacy risks and the role of parental mediation. [References].	Shin, Wonsun; Huh, Jisu; Faber, Ronald J.
Twelve-month follow-up of a randomized controlled trial of internet-based guided self-help for parents of children on cancer treatment. [References].	Cernvall, Martin; Carlbring, Per; Wikman, Anna; Ljungman, Lisa; Ljungman, Gustaf; von Essen, Louise.
Two cases of excessive internet use with comorbid family relationship problems. [References].	Senormanci, Omer; Konkan, Ramazan; Guclu, Oya; Senormanci, Guliz.
Chapter: U.S. Children's and adolescents' Internet access, use, and online behaviors. [References].	Gola, Alice Ann Howard; Calvert, Sandra L.
Understanding and preventing online sexual exploitation of children.	Quayle, Ethel [Ed]; Ribisl, Kurt M [Ed].
Understanding children: A qualitative study on health assets of the Internet in Spain. [References].	Hernan-Garcia, Mariano; Botello-Diaz, Blanca; Marcos-Marcos, Jorge; Toro-Cardenas, Silvia; Gil-Garcia, Eugenia.
Understanding depth of vocabulary online with bilingual and monolingual children. [References].	Proctor, C. Patrick; Uccelli, Paola; Dalton, Bridget; Snow, Catherine E.
Understanding family health information seeking: A test of the theory of motivated information management. [References].	Hovick, Shelly R.
Understanding how mothers of adolescent girls obtain information about the human papillomavirus vaccine: Associations between mothers' health beliefs, information seeking, and vaccination intentions in an ethnically diverse sample. [References].	Baldwin, Austin S; Bruce, Corinne M; Tiro, Jasmin A.
Understanding online child pornography use: Applying sexual offense theory to Internet offenders.[References].	Elliott, Ian A; Beech, Anthony R.
Understanding parenting as a process: Frontal EEG alpha asymmetry as a measure of "online" maternal responsiveness to infant cues.	Killeen, Lauren A.
Understanding the attitudes and perceptions of families that choose non-traditional educational services: Cyber-charter schools and public choice.	Kello, Michael Angelo.
Unravelling the web of deceit: Enduring perpetrator dynamics and recovery from child sexual assault.	Foote, Wendy.
Chapter: Unwinding the web of worries: Using psychodrama techniques with Latino immigrant families to manage acculturation stress. [References].	Bacallao, Martica.
Upholding the convention on the rights of the child: A quandary in cyberspace. [References].	Wilson, Joanne Elaine; McAloney, Kareena.
Urban-rural differences in parental Internet mediation and adolescents' Internet risks in Taiwan. [References].	Chang, Fong-Ching; Miao, Nae-Fang; Chiu, Chiung-Hui; Chen, Ping-Hung; Lee, Ching-Mei; Chiang, Jeng-Tung; Chuang, Hung-Yi.
Us food company branded advergames on the internet: Children's exposure and effects on snack consumption. [References].	Harris, Jennifer L; Speers, Sarah E; Schwartz, Marlene B; Brownell, Kelly D.
Usage and design evaluation by family caregivers of a stroke intervention web site. [References].	Pierce, Linda L; Steiner, Victoria.
Usage and non-usage behaviour of ehealth services among chinese canadians caring for a family member with dementia.	Chiu, Teresa ML.
Use of a multiparty web based videoconference support group for family caregivers: Innovative practice. [References].	Austrom, Mary Guerriero; Geros, Kristin N; Hemmerlein, Kimberly; McGuire, Siobhan M; Gao, Sujuan; Brown, Steven A; Callahan, Christopher M; Clark, Daniel O.
Use of a Web 2.0 portal to improve education and communication in young patients with families: Randomized controlled trial. [References].	Hanberger, Lena; Ludvigsson, Johnny; Nordfeldt, Sam.
Use of a web-based data system to conduct a randomized controlled trial on an intervention for children placed in out-of-home care. [References].	Taussig, Heather N; Garrido, Edward F; Crawford, Graig.
Use of a web-based Delphi study in the development of a training resource for workers supporting families where parents experience mental illness. [References].	Whitham, Justine N; Eddy, Kylie; Maybery, Darryl; Reupert, Andrea; Fudge, Elizabeth.
Use of a web-based risk appraisal tool for assessing family history and lifestyle factors in primary care. [References].	Baer, Heather J; Schneider, Louise I; Colditz, Graham A; Dart, Hank; Andry, Analisa; Williams, Deborah H; Orav, E. John; Haas, Jennifer S; Getty, George; Whittemore, Elizabeth; Bates, David W.
Use of an online community to provide support to caregivers of people with dementia. [References].	Pagan-Ortiz, Marta E; Cortes, Dharma E; Rudloff, Noelle; Weitzman, Patricia; Levkoff, Sue.
Use of computers and the Internet by residents in US family medicine programmes. [References].	King, Richard V; Murphy-Cullen, Cassie L; Mayo, Helen G; Marcee, Alice K; Schneider, Gregory W.
Use of health information technology by children's hospitals in the United States. [References].	Menachemi, Nir; Brooks, Robert G; Schwalenstocker, Ellen; Simpson, Lisa.
Use of the computer and Internet among Italian families: First national study. [References].	Bricolo, Francesco; Gentile, Douglas A; Smelser, Rachel L; Serpelloni, Giovanni.
Use of the DISCERN tool for evaluating web searches in childhood epilepsy. [References].	Cerminara, Caterina; Santarone, Marta Elena; Casarelli, Livia; Curatolo, Paolo; El Malhany, Nadia.
Use of the internet by informal caregivers assisting people with multiple sclerosis. [References].	Buchanan, Robert J; Huang, Chunfeng; Crudden, Adele.
Use of the Internet by parents of middle school students: Internet rules, risky behaviours and online concerns. [References].	Dowdell, E. B.
Use of the Internet by parents of paediatric patients. [References].	Wainstein, Brynn K; Sterling-Levis, Katy; Baker, Sally A; Taitz, Jonathan; Brydon, Michael.
Use of web and phone survey modes to gather data from adults about their young adult children: An evaluation based on a randomized design. [References].	Fleming, Charles B; Marchesini, Gina; Elgin, Jenna; Haggerty, Kevin P; Woodward, Danielle; Abbott, Robert D; Catalano, Richard F.
User value and usability of a web-based mindfulness intervention for families living with mental health problems. [References].	Stjernsward, Sigrid; Hansson, Lars.
Users evaluate a detailed familial risk questionnaire as valuable and no more time consuming than a simple enquiry in a web-based diabetes risk assessment tool. [References].	Wijdenes, M; Henneman, L; Dondorp, W. J; Cornel, M. C; Timmermans, D. R. M.
Using a web-based game to prevent posttraumatic stress in children following medical events: Design of a randomized controlled trial. [References].	Marsac, Meghan L; Kohser, Kristen L; Winston, Flaura K; Kenardy, Justin; March, Sonja; Kassam-Adams, Nancy.
Using a web-based program to increase parental involvement: Teachers' and administrators' perceptions.	del Valle, Grace B.
Using action research to implement an integrated pediatric asthma case management and ehealth intervention for low-income families. [References].	Wise, Meg; Pulvermacher, Alice; Shanovich, Kathleen Kelly; Gustafson, David H; Sorkness, Christine; Bhattacharya, Abhik.
Using adolescent eHealth literacy to weight trust in commercial web sites: The more children know, the tougher they are to persuade. [References].	Hove, Thomas; Paek, Hye-Jin; Isaacson, Thomas.
Using an evidence-based online module to improve parents' ability to support their child with Developmental Coordination Disorder. [References].	Camden, Chantal; Foley, Veronique; Anaby, Dana; Shikako-Thomas, Keiko; Gauthier-Boudreault, Camille; Berbari, Jade; Missiuna, Cheryl.
Using an online viewing system for parent-child interaction therapy consulting with professionals. [References].	Wilsie, Carisa C; Brestan-Knight, Elizabeth.
Using the Internet to assist family therapy.	King, Storm A; Engi, Susan; Poulos, Stephan T.
Using the Internet to give children a voice: An online survey of 10- and 11-year-old children in Northern Ireland. [References].	Lloyd, Katrina; Devine, Paula.
Using the Internet to increase parent-school communication: A survey of parent interest and intended use of school Web sites.	Lishka, Simone A.
Using the Internet? The experiences of parents of disabled children. [References].	Blackburn, C; Read, J.
Using the worldwide web to improve children's pain care. [References].	Bruce, Elizabeth; Franck, L.
Using web videos and virtual learning environments to help prospective teachers construct meaning about children's mathematical thinking. [References].	Flake, Janice L.
Using Web videos and virtual learning environments to help prospective teachers construct meaning about children's mathematical thinking. [References].	Flake, Janice L.
Using web-based and paper-based questionnaires for collecting data on fertility issues among female childhood cancer survivors: Differences in response characteristics. [References].	van den Berg, Marleen H; Overbeek, Annelies; van der Pal, Helena J; Versluys, A. Birgitta; Bresters, Dorine; van Leeuwen, Flora E; Lambalk, Cornelis B; Kaspers, Gertjan J. L; van Dulmen-den Broeder, Eline.
Using web-based instruction, brief workshops, and remote consultation to teach community-based providers a parent-mediated intervention. [References].	Wainer, Allison L; Pickard, Katherine; Ingersoll, Brooke R.
Using web-based interventions to support caregivers of patients with cancer: A systematic review. [References].	Kaltenbaugh, Donna J; Klem, Mary Lou; Hu, Lu; Turi, Eleanor; Haines, Alice J; Lingler, Jennifer Hagerty.
Using web-based participatory mapping to investigate children's perceptions and the spatial distribution of outdoor play places. [References].	Zhou, Xiaolu; Li, Dongying; Larsen, Linda.
Using web-based technologies to increase evaluation capacity in organizations providing child and youth mental health services. [References].	Sundar, Purnima; Kasprzak, Susan; Halsall, Tanya; Woltman, Heather.
Utility of parental mediation model on youth's problematic online gaming. [References].	Benrazavi, Rahim; Teimouri, Misha; Griffiths, Mark D.
Utilizing online training for child sexual abuse prevention: Benefits and limitations. [References].	Paranal, Rechelle; Thomas, Kiona Washington; Derrick, Christina.
Validity and reliability of an online visual-spatial working memory task for self-reliant administration in school-aged children. [References].	Van de Weijer-Bergsma, Eva; Kroesbergen, Evelyn H; Prast, Emilie J; Van Luit, Johannes E. H.
Validity of the Internet Addiction Test for Adolescents and older children (IAT-A): Tests of measurement invariance and latent mean differences. [References].	Teo, Timothy; Kam, Chester.
Verification of parent-report of child autism spectrum disorder diagnosis to a web-based autism registry. [References].	Daniels, Amy M; Rosenberg, Rebecca E; Anderson, Connie; Law, J. Kiely; Marvin, Alison R; Law, Paul A.
Victims of cyber-bullying: The roles of parent and school connectedness.	Doyle, Megan E.
Views on health information and perceptions of standardized electronic records among staff in child and school health services. [References].	Stahl, Ylva; Granlund, Mats; Gare-Andersson, Boel; Enskar, Karin.
Virtual research on the functional roles of imaginary companions: Using the internet to collect parent and adult retrospective accounts of the imaginary companion experience.	Ball, Lorraine Vivien.
Virtually supportive: A feasibility pilot study of an online support group for dementia caregivers in a 3D virtual environment. [References].	O'Connor, Mary-Frances; Arizmendi, Brian J; Kaszniak, Alfred W.
Visual online control of goal-directed aiming movements in children. [References].	Mackrous, Isabelle; Proteau, Luc.
Vive les roses!: The architecture of commitment in an online pregnancy and mothering group. [References].	Ley, Barbara L.
Watching child pornography on the Internet: 'Innocent' urge? [Portuguese]. [References].	Bullens, Ruud; Mulder, Jules.
Chapter: Weaving the web of support: Working with families and communities and caring for oneself.	Brown, Laura S.
Web 2.0 technologies and parent involvement of ELL students: An ecological perspective. [References].	Shin, Dong-shin; Seger, Wendy.
Web sites for young children: Gateway to online social networking? [References].	Bauman, Sheri; Tatum, Tanisha.
Web surveys among children and adolescents: Is there a gamification effect? [References].	Mavletova, Aigul.
Web-based 5-Step Method for affected family members. [References].	Ibanga, Akanidomo.
Web-based activity breaks: Impacts on energy expenditure and time in off-task behavior in elementary school children.	Huddleston, Holly Henry.
Web-based assessment and brief intervention for alcohol use in women of childbearing potential: A report of the primary findings. [References].	Delrahim-Howlett, Katia; Chambers, Christina D; Clapp, John D; Xu, Ronghui; Duke, Kimberly; Moyer, Richard J III; Van Sickle, Douglas.
Web-based assessment of children's social-emotional comprehension. [References].	McKown, Clark; Russo-Ponsaran, Nicole M; Johnson, Jason K; Russo, Jaclyn; Allen, Adelaide.
Web-based cancer communication and decision making systems: Connecting patients, caregivers, and clinicians for improved health outcomes. [References].	DuBenske, Lori L; Gustafson, David H; Shaw, Bret R; Cleary, James F.
Web-based child pornography: The global impact of deterrence efforts and its consumption on mobile platforms. [References].	Steel, Chad M.S.
Web-based delivery of a preventive parent training intervention: A feasibility study. [References].	Breitenstein, Susan M; Gross, Deborah.
Chapter: Web-based education and support for fathers: Remote but promising. [References].	Grant, Travis R; Hawkins, Alan J; Dollahite, David C.
Web-based image norming: How do object familiarity and visual complexity ratings compare when collected in-lab versus online? [References].	Pare, Dwayne E; Cree, George S.
Web-based integrated bipolar parenting intervention for parents with bipolar disorder: A randomised controlled pilot trial. [References].	Jones, Steven H; Jovanoska, Jelena; Calam, Rachel; Wainwright, Laura D; Vincent, Helen; Asar, Ozgur; Diggle, Peter J; Parker, Rob; Long, Rita; Sanders, Matthew; Lobban, Fiona.
Web-based intervention for adolescent nonsmokers to help parents stop smoking: A pilot feasibility study. [References].	Patten, Christi A; Hughes, Christine A; Lopez, Keila N; Thomas, Janet L; Brockman, Tabetha A; Smith, Christina M; Decker, Paul A; Rock, Emily; Clark, Lara P; Offord, Kenneth P.
Web-based intervention for alcohol use in women of childbearing potential.	Howlett, Katia Delrahim.
Web-based interventions to improve mental health, general caregiving outcomes, and general health for informal caregivers of adults with chronic conditions living in the community: Rapid evidence review. [References].	Ploeg, Jenny; Markle-Reid, Maureen; Valaitis, Ruta; McAiney, Carrie; Duggleby, Wendy; Bartholomew, Amy; Sherifali, Diana.
Web-based parenting program to prevent adolescent alcohol misuse: Rationale and development. [References].	Yap, Marie; Jorm, Anthony; Bazley, Renee; Kelly, Claire; Ryan, Siobhan; Lubman, Dan.
Web-based parenting skills program for pediatric traumatic brain injury reduces psychological distress among lower-income parents. [References].	Raj, Stacey P; Antonini, Tanya N; Oberjohn, Karen S; Cassedy, Amy; Makoroff, Kathi L; Wade, Shari L.
Web-based post-traumatic stress disorder education for military family members. [References].	Roy, Michael J; Taylor, Patricia; Runge, Will; Grigsby, Evonne; Woolley, Matthew; Torgeson, Tonya.
Web-based prevention of parenting difficulties in young, urban mothers enrolled in post-secondary education. [References].	Ehrensaft, Miriam K; Knous-Westfall, Heather M; Alonso, Thailyn Lopez.
Web-based psychoeducation program for caregivers of first-episode of psychosis: An experience of Chinese population in Hong Kong. [References].	Chan, Sherry K. W; Tse, Samson; Sit, Harrison Long Tin; Hui, Christy L. M; Lee, Edwin H. M; Chang, Wing C; Chen, Eric Y. H.
Web-based question-answering service of a family physician--The characteristics of queries in a non-commercial open forum. [References].	Vinker, Shlomo; Weinfass, Michael; Kasinetz, Lior M; Kitai, Eliezer; Kaiserman, Igor.
Web-based questionnaires to assess physical activity in children: A systematic review. [Portuguese]. [References].	Legnani, E; Legnani, R. F. S; Rech, C. R; Guimaraes, R. F; Campos, W.
Web-based social stories and games for children with autism. [References].	Jeekratok, Kanisorn; Chanchalor, Sumalee; Murphy, Elizabeth.
Web-based STAR e-learning course increases empathy and understanding in dementia caregivers: Results from a randomized controlled trial in the Netherlands and the United Kingdom. [References].	Hattink, Bart; Meiland, Franka; van der Roest, Henriette; Kevern, Peter; Abiuso, Francesca; Bengtsson, Johan; Giuliano, Angele; Duca, Annalise; Sanders, Jennifer; Basnett, Fern; Nugent, Chris; Kingston, Paul; Droes, Rose-Marie.
Web-Based Strategies to Disseminate a Sun Safety Curriculum to Public Elementary Schools and State-Licensed Child-Care Facilities. [References].	Buller, David B; Buller, Mary Klein; Kane, Ilima.
Web-based training for foster, adoptive, and kinship parents. [References].	Pacifici, Caesar; Delaney, Richard; White, Lee; Nelson, Carol; Cummings, Kelli.
Web-based training in behavioral interventions: Examining knowledge and empowerment in parents of children with Autism Spectrum Disorder.	Connolly, Sarah C.
Web-based training in child maltreatment for future mandated reporters. [References].	Kenny, Maureen C.
Web-based training in family advocacy. [References].	McLaughlin, Karen A; Glang, Ann; Beaver, Sherry Vondy; Gau, Jeff M; Keen, Stacie.
Web-enhanced preservice training for prospective resource parents: A randomized trial of effectiveness and user satisfaction. [References].	Delaney, Richard; Nelson, Carol; Pacifici, Caesar; White, Lee; Smalley, Betsy Keefer.
Web-survey of pharmacological and non-pharmacological sleep interventions for children with early-onset bipolar spectrum disorders. [References].	Lofthouse, Nicholas; Fristad, Mary A; Splaingard, Mark; Kelleher, Kelly; Hayes, John; Resko, Susan.
What clinical psychologists know about evidence-based practice: Familiarity with online resources and research methods. [References].	Berke, David M; Rozell, Cassandra A; Hogan, Thomas P; Norcross, John C; Karpiak, Christie P.
What do children do on the Internet: Domains visited and their relationship to socio-demographic characteristics and academic performance. [References].	Jackson, Linda A; Samona, Ricky; Moomaw, Jeff; Ramsay, Lauren; Murray, Christopher; Smith, Amy; Murray, Lindsay.
What influences children's and adolescents' understanding of the complexity of the Internet? [References].	Yan, Zheng.
What influences Chinese adolescents' choice intention between playing online games and learning? Application of theory of planned behavior with subjective norm manipulated as peer support and parental monitoring. [References].	Wang, Jia; Liu, Ru-De; Ding, Yi; Liu, Ying; Xu, Le; Zhen, Rui.
What new mothers' favorite web sites and features tell us about designing web-based health promotion: A content analysis. [References].	Nellsch, Elise R; Walker, Lorraine O; Xie, Bo; Vaughan, Misha W.
When Images Matter: Internet Child Pornography, Forms of Observation and an Ethics of the Virtual. [References].	Oswell, David.
When parents are given greater access to health information does it affect pediatric utilization? [References].	Wagner, Todd H; Greenlick, Merwyn R.
Where policy and practice collide: Comparing United States, South African and European Union approaches to protecting children online. [References].	Bulger, Monica; Burton, Patrick; O'Neill, Brian; Staksrud, Elisabeth.
Which is more effective in educating teachers to work with children with autism: An online or face-to-face format of instruction?	Robbins, Lisa A.
Who uses online parenting support? A cross-sectional survey exploring Australian parents' internet use for parenting. [References].	Baker, Sabine; Sanders, Matthew R; Morawska, Alina.
Why are children attracted to the Internet? The role of need satisfaction perceived online and perceived in daily real life. [References].	Shen, Cai-Xia; Liu, Ru-De; Wang, Dan.
Why do patients and caregivers seek answers from the internet and online lung specialists? A qualitative study. [References].	Schook, Romane Milia; Linssen, Cilia; Schramel, Franz M. N. H; Festen, Jan; Lammers, Ernst; Smit, Egbert F; Postmus, Pieter E; Westerman, Marjan J.
Why parents, in the Penns valley area school district, choose cyber charter or charter schools over the local public school district.	Connell, Sherri L.
With a little help from my friends: Children, the Internet and social support. [References].	Tichon, Jennifer G; Shapiro, Margaret.
Within the web: The family-practitioner relationship in the context of chronic childhood illness. [References].	Dickinson, Annette R; Smythe, Elizabeth; Spence, Deb.
Women, pregnancy, and health information online: The making of informed patients and ideal mothers. [References].	Song, Felicia Wu; West, Jennifer Ellis; Lundy, Lisa; Dahmen, Nicole Smith.
Work-family role integration and personal well-being: The moderating effect of attitudes towards personal web usage. [References].	Gozu, Cuneyt; Anandarajan, Murugan; Simmers, Claire A.
Working across the disciplines/shifting perspectives: Student experiences with an online course focused on interdisciplinary practice with children and families. [References].	MacKenzie, Patricia A; Bjornson, Dora Leigh.
Worksite based internet multimedia program for family caregivers of persons with dementia. [References].	Beauchamp, Natasha; Irvine, A. Blair; Seeley, John; Johnson, Brian.
World Wide Web resources for counseling children and adolescents with disabilities.	Sabella, Russell A.
Writing about distressing events and caregiver well-being: A test of a web-based journaling exercise.	Candell, Suzanne Beth.
Young adults' internet addiction: Prediction by the interaction of parental marital conflict and respiratory sinus arrhythmia. [References].	Zhang, Hui; Spinrad, Tracy L; Eisenberg, Nancy; Luo, Yun; Wang, Zhenhong.
Young children's ability to recognize advertisements in web page designs. [References].	Ali, Moondore; Blades, Mark; Oates, Caroline; Blumberg, Fran.
Young children's literacy practices in a virtual world: Establishing an online interaction order. [References].	Marsh, Jackie.
Young people, adult worries: Randomized controlled trial and feasibility study of the internet-based self-support method "Feel the ViBe" for adolescents and young adults exposed to family violence. [References].	van Rosmalen-Nooijens, Karin; Wong, Sylvie Lo Fo; Prins, Judith; Lagro-Janssen, Toine.
Youth engaging in online harassment: Associations with caregiver-child relationships, Internet use, and personal characteristics. [References].	Ybarra, Michele L; Mitchell, Kimberly J.

## Sheet: PUBMED (1536)
Pubmed results (n=1536)
TITLE	AUTHOR
The 1396del A mutation and a missense mutation or a rare polymorphism of the WRN gene detected in a French Werner family with a severe phenotype and a case of an unusual vulvar cancer. Mutations in brief no. 136. Online.,"/pubmed/10206685","Vidal V, Bay JO, Champomier F, Grancho M, Beauville L, Glowaczower C, Lemery D, Ferrara M, Bignon YJ.","Hum Mutat. 1998	11(5):413-4.","Hum Mutat. 1998","PubMed","citation","PMID:10206685","pubmed","10206685","create date:1999/04/17 | first author:Vidal V",
The Aberdeen Children of the 1950s cohort study: background, methods and follow-up information on a new resource for the study of life course and intergenerational influences on health.,"/pubmed/15130162","Batty GD, Morton SM, Campbell D, Clark H, Smith GD, Hall M, Macintyre S, Leon DA.","Paediatr Perinat Epidemiol. 2004 May	18(3):221-39.","Paediatr Perinat Epidemiol. 2004","PubMed","citation","PMID:15130162","pubmed","15130162","create date:2004/05/08 | first author:Batty GD",
Ability OnLine: children in hospital now in touch with the world.,"/pubmed/10172531","Lefebvre A, McClure M.","Leadersh Health Serv. 1995 Nov-Dec	4(6):26-9, 43.","Leadersh Health Serv. 1995","PubMed","citation","PMID:10172531","pubmed","10172531","create date:1995/10/05 | first author:Lefebvre A",
[About Huntington's disease: role of families and health professionals in information transmission].,"/pubmed/18358873","Delliaux M, Delval A, Krystkowiak P, DestÃ©e A, Defebvre L, Dujardin K.","Rev Neurol (Paris). 2008 Feb	164(2):148-55. doi: 10.1016/j.neurol.2007.08.002. Epub 2008 Feb 4. French. ","Rev Neurol (Paris). 2008","PubMed","citation","PMID:18358873","pubmed","18358873","create date:2008/03/25 | first author:Delliaux M",
AboutKidsHealth online resource centres: innovation in family health education.,"/pubmed/18694074","Hetherington R, James A, Bouffet E, Daneman D, Kirsh J.","AMIA Annu Symp Proc. 2007 Oct 11:974.","AMIA Annu Symp Proc. 2007","PubMed","citation","PMID:18694074","pubmed","18694074","create date:2008/08/13 | first author:Hetherington R",
Acceptability of a guided self-help Internet intervention for family caregivers: mastery over dementia.,"/pubmed/25648589","Pot AM, Blom MM, Willemse BM.","Int Psychogeriatr. 2015 Aug	27(8):1343-54. doi: 10.1017/S1041610215000034. Epub 2015 Feb 4.","Int Psychogeriatr. 2015","PubMed","citation","PMID:25648589","pubmed","25648589","create date:2015/02/05 | first author:Pot AM",
Access to the internet in an acute child and adolescent mental health inpatient unit.,"/pubmed/25586748","Stanton J, Drake af Hagelsrum E, Stasiak K.","Aust N Z J Psychiatry. 2015 May	49(5):487-8. doi: 10.1177/0004867414565481. Epub 2015 Jan 13. No abstract available. ","Aust N Z J Psychiatry. 2015","PubMed","citation","PMID:25586748","pubmed","25586748","create date:2015/01/15 | first author:Stanton J",
Accessing information on medical/health web sites by Italian families: a pilot study.,"/pubmed/10660826","CurrÃ² V, Mauro V, Buonuomo PS, Mastroiacovo P, Bernabei A, D'Atri A.","Clin Pediatr (Phila). 2000 Jan	39(1):68-9. No abstract available. ","Clin Pediatr (Phila). 2000","PubMed","citation","PMID:10660826","pubmed","10660826","create date:2000/02/08 | first author:CurrÃ² V",
Acculturation differences in communicating information about child mental health between Latino parents and primary care providers.,"/pubmed/24705736","LÃª Cook B, Brown JD, Loder S, Wissow L.","J Immigr Minor Health. 2014 Dec	16(6):1093-102. doi: 10.1007/s10903-014-0010-2.","J Immigr Minor Health. 2014","PubMed","citation","PMID:24705736 | PMCID:PMC4185306","pubmed","24705736","create date:2014/04/08 | first author:LÃª Cook B",
Accuracy of online health information about controlling childhood fever during the H1N1 influenza pandemic.,"/pubmed/20359405","Kulendran L, Atherton H, Pappas Y, Car J.","Inform Prim Care. 2009	17(4):261-2. No abstract available. ","Inform Prim Care. 2009","PubMed","citation","PMID:20359405","pubmed","20359405","create date:2010/04/03 | first author:Kulendran L",
Accuracy of phenotyping of autistic children based on Internet implemented parent report.,"/pubmed/20552678","Lee H, Marvin AR, Watson T, Piggot J, Law JK, Law PA, Constantino JN, Nelson SF.","Am J Med Genet B Neuropsychiatr Genet. 2010 Sep	153B(6):1119-26. doi: 10.1002/ajmg.b.31103.","Am J Med Genet B Neuropsychiatr Genet. 2010","PubMed","citation","PMID:20552678 | PMCID:PMC4311721","pubmed","20552678","create date:2010/06/17 | first author:Lee H",
Activity and participation of children and adolescents with unilateral congenital below elbow deficiency: an online focus group study.,"/pubmed/22990307","de Jong IG, Reinders-Messelink HA, Tates K, Janssen WG, Poelma MJ, van Wijk I, van der Sluis CK.","J Rehabil Med. 2012 Oct	44(10):885-92. doi: 10.2340/16501977-1027.","J Rehabil Med. 2012","PubMed","citation","PMID:22990307","pubmed","22990307","create date:2012/09/20 | first author:de Jong IG",
Acute Recurrent Pancreatitis in Children: A Study From the Pediatric Health Information System.,"/pubmed/26704865","Pant C, Sferra TJ, Lee BR, Cocjin JT, Olyaee M.","J Pediatr Gastroenterol Nutr. 2016 Mar	62(3):450-2. doi: 10.1097/MPG.0000000000001058.","J Pediatr Gastroenterol Nutr. 2016","PubMed","citation","PMID:26704865","pubmed","26704865","create date:2015/12/26 | first author:Pant C",
Adaptation and Psychometric Evaluation of the Young Diagnostic Questionnaire (YDQ) for Parental Assessment of Adolescent Problematic Internet Use.,"/pubmed/27363465","Wartberg L, Kriston L, Kegel K, Thomasius R.","J Behav Addict. 2016 Jun	5(2):311-7. doi: 10.1556/2006.5.2016.049.","J Behav Addict. 2016","PubMed","citation","PMID:27363465 | PMCID:PMC5387782","pubmed","27363465","create date:2016/07/02 | first author:Wartberg L",
Adapting an in-person patient-caregiver communication intervention to a tailored web-based format.,"/pubmed/21830255","Zulman DM, Schafenacker A, Barr KL, Moore IT, Fisher J, McCurdy K, Derry HA, Saunders EW, An LC, Northouse L.","Psychooncology. 2012 Mar	21(3):336-41. doi: 10.1002/pon.1900. Epub 2011 Jan 23.","Psychooncology. 2012","PubMed","citation","PMID:21830255 | PMCID:PMC3214252","pubmed","21830255","create date:2011/08/11 | first author:Zulman DM",
Addiction to highly pleasurable food as a cause of the childhood obesity epidemic: a qualitative Internet study.,"/pubmed/22352970","Pretlow RA.","Eat Disord. 2011 Jul-Aug	19(4):295-307. doi: 10.1080/10640266.2011.584803.","Eat Disord. 2011","PubMed","citation","PMID:22352970 | PMCID:PMC3144482","pubmed","22352970","create date:2012/02/23 | first author:Pretlow RA",
ADHD and autistic traits, family function, parenting style, and social adjustment for Internet addiction among children and adolescents in Taiwan: a longitudinal study.,"/pubmed/25617844","Chen YL, Chen SH, Gau SS.","Res Dev Disabil. 2015 Apr	39:20-31. doi: 10.1016/j.ridd.2014.12.025. Epub 2015 Jan 21.","Res Dev Disabil. 2015","PubMed","citation","PMID:25617844","pubmed","25617844","create date:2015/01/27 | first author:Chen YL",
Adolescent and parent experiences with a primary care/Internet-based depression prevention intervention (CATCH-IT).,"/pubmed/21958447","Iloabachie C, Wells C, Goodwin B, Baldwin M, Vanderplough-Booth K, Gladstone T, Murray M, Fogel J, Van Voorhees BW.","Gen Hosp Psychiatry. 2011 Nov-Dec	33(6):543-55. doi: 10.1016/j.genhosppsych.2011.08.004. Epub 2011 Sep 28.","Gen Hosp Psychiatry. 2011","PubMed","citation","PMID:21958447","pubmed","21958447","create date:2011/10/01 | first author:Iloabachie C",
Adolescent angst, internet innovations and the adult children of divorce.,"/pubmed/20455474","Taylor S.","Perspect Public Health. 2010 Mar	130(2):50. No abstract available. ","Perspect Public Health. 2010","PubMed","citation","PMID:20455474","pubmed","20455474","create date:2010/05/12 | first author:Taylor S",
Adolescent online cyberbullying in Greece: the impact of parental online security practices, bonding, and online impulsiveness.,"/pubmed/23586890","Floros GD, Siomos KE, Fisoun V, Dafouli E, Geroukalis D.","J Sch Health. 2013 Jun	83(6):445-53. doi: 10.1111/josh.12049.","J Sch Health. 2013","PubMed","citation","PMID:23586890","pubmed","23586890","create date:2013/04/17 | first author:Floros GD",
Adolescent online gambling: the impact of parental practices and correlates with online activities.,"/pubmed/22271406","Floros GD, Siomos K, Fisoun V, Geroukalis D.","J Gambl Stud. 2013 Mar	29(1):131-50. doi: 10.1007/s10899-011-9291-8.","J Gambl Stud. 2013","PubMed","citation","PMID:22271406","pubmed","22271406","create date:2012/01/25 | first author:Floros GD",
Adult-Adult and Adult-Child/Adolescent Online Sexual Interactions: An Exploratory Self-Report Study on the Role of Situational Factors.,"/pubmed/25141033","Bergen E, Ahto A, Schulz A, Imhoff R, Antfolk J, Schuhmann P, Alanko K, Santtila P, Jern P.","J Sex Res. 2015	52(9):1006-16. doi: 10.1080/00224499.2014.914462. Epub 2014 Aug 20.","J Sex Res. 2015","PubMed","citation","PMID:25141033","pubmed","25141033","create date:2014/08/21 | first author:Bergen E",
Advantages and limitations of web-based surveys: evidence from a child mental health survey.,"/pubmed/19921078","Heiervang E, Goodman R.","Soc Psychiatry Psychiatr Epidemiol. 2011 Jan	46(1):69-76. doi: 10.1007/s00127-009-0171-9. Epub 2009 Nov 18.","Soc Psychiatry Psychiatr Epidemiol. 2011","PubMed","citation","PMID:19921078","pubmed","19921078","create date:2009/11/19 | first author:Heiervang E",
Advantages of asynchronous online focus groups and face-to-face focus groups as perceived by child, adolescent and adult participants: a survey study.,"/pubmed/25341440","Zwaanswijk M, van Dulmen S.","BMC Res Notes. 2014 Oct 24	7:756. doi: 10.1186/1756-0500-7-756.","BMC Res Notes. 2014","PubMed","citation","PMID:25341440 | PMCID:PMC4213506","pubmed","25341440","create date:2014/10/25 | first author:Zwaanswijk M",
Advocacy, Efficacy, and Engagement in an Online Network for Latino Childhood Obesity Prevention.,"/pubmed/26220280","Ramirez AG, Gallion KJ, Despres C, Aguilar RP, Adeigbe RT, Seidel SE, McAlister AL.","Health Promot Pract. 2015 Nov	16(6):878-84. doi: 10.1177/1524839915596523. Epub 2015 Jul 28.","Health Promot Pract. 2015","PubMed","citation","PMID:26220280","pubmed","26220280","create date:2015/07/30 | first author:Ramirez AG",
AFTD launches Web site for kids with parents with rare dementia.,"/pubmed/25157393","[No authors listed]","J Gerontol Nurs. 2014 Jul	40(7):9. No abstract available. ","J Gerontol Nurs. 2014","PubMed","citation","PMID:25157393","pubmed","25157393","create date:2014/08/27",
After the injury: initial evaluation of a web-based intervention for parents of injured children.,"/pubmed/20858769","Marsac ML, Kassam-Adams N, Hildenbrand AK, Kohser KL, Winston FK.","Health Educ Res. 2011 Feb	26(1):1-12. doi: 10.1093/her/cyq045. Epub 2010 Sep 21.","Health Educ Res. 2011","PubMed","citation","PMID:20858769","pubmed","20858769","create date:2010/09/23 | first author:Marsac ML",
All Kids Count 1991-2004: developing information systems to improve child health and the delivery of immunizations and preventive services.,"/pubmed/15643355","Saarlas KN, Hinman AR, Ross DA, Watson WC Jr, Wild EL, Hastings TM, Richmond PA.","J Public Health Manag Pract. 2004 Nov	Suppl:S3-15.","J Public Health Manag Pract. 2004","PubMed","citation","PMID:15643355","pubmed","15643355","create date:2005/01/12 | first author:Saarlas KN",
All Kids Count Connections: a community of practice on integrating child health information systems.,"/pubmed/15643361","Wild EL, Richmond PA, de Merode L, Smith JD.","J Public Health Manag Pract. 2004 Nov	Suppl:S61-5.","J Public Health Manag Pract. 2004","PubMed","citation","PMID:15643361","pubmed","15643361","create date:2005/01/12 | first author:Wild EL",
ALS patients and caregivers communication preferences and information seeking behaviour.,"/pubmed/18005051","ChiÃ² A, Montuschi A, Cammarosano S, De Mercanti S, Cavallo E, Ilardi A, Ghiglione P, Mutani R, Calvo A.","Eur J Neurol. 2008 Jan	15(1):55-60. Epub 2007 Nov 14.","Eur J Neurol. 2008","PubMed","citation","PMID:18005051","pubmed","18005051","create date:2007/11/17 | first author:ChiÃ² A",
Altered functional connectivity in default mode network in Internet gaming disorder: Influence of childhood ADHD.,"/pubmed/28174127","Lee D, Lee J, Lee JE, Jung YC.","Prog Neuropsychopharmacol Biol Psychiatry. 2017 Apr 3	75:135-141. doi: 10.1016/j.pnpbp.2017.02.005. Epub 2017 Feb 5.","Prog Neuropsychopharmacol Biol Psychiatry. 2017","PubMed","citation","PMID:28174127","pubmed","28174127","create date:2017/02/09 | first author:Lee D",
Alzheimer's Caregiver Support Online: lessons learned, initial findings and future directions.,"/pubmed/12867676","Glueckauf RL, Loomis JS.","NeuroRehabilitation. 2003	18(2):135-46. Review.","NeuroRehabilitation. 2003","PubMed","citation","PMID:12867676","pubmed","12867676","create date:2003/07/18 | first author:Glueckauf RL",
American Health Information Management Association. Position Statement. Issue: childhood immunizations.,"/pubmed/10128920","[No authors listed]","J AHIMA. 1993 May	64(5):suppl 2 p. following p. 104. No abstract available. ","J AHIMA. 1993","PubMed","citation","PMID:10128920","pubmed","10128920","create date:1993/04/08",
The Amsterdam Sexual Abuse Case (ASAC)-study in day care centers: longitudinal effects of sexual abuse on infants and very young children and their parents, and the consequences of the persistence of abusive images on the internet.,"/pubmed/25380567","Lindauer RJ, Brilleslijper-Kater SN, Diehle J, Verlinden E, Teeuw AH, Middeldorp CM, Tuinebreijer W, Bosschaart TF, van Duin E, Verhoeff A.","BMC P…	14:295. doi: 10.1186/s12888-014-0295-7.","BMC Psychiatry. 2014","PubMed","citation","PMID:25380567 | PMCID:PMC4240883","pubmed","25380567","create date:2014/11/09 | first author:Lindauer RJ",
Anaphylaxis in Latin American children and adolescents: the Online Latin American Survey on Anaphylaxis (OLASA).,"/pubmed/22112535","SolÃ© D, Ivancevich JC, Borges MS, Coelho MA, RosÃ¡rio NA, Ardusso L, Bernd LA	Latin American Anaphylaxis Working Group..","Allergol Immunopathol (Madr). 2012 Nov-Dec	40(6):331-5. doi: 10.1016/j.aller.2011.09.008. Epub 2011 Nov 22.","Allergol Immunopathol (Madr). 2012","PubMed","citation","PMID:22112535","pubmed","22112535","create date:2011/11/25 | first author:SolÃ© D",
Annual research review: Harms experienced by child users of online and mobile technologies: the nature, prevalence and management of sexual and aggressive risks in the digital age.,"/pubmed/24438579","Livingstone S, Smith PK.","J Child Psychol Psychiatry. 2014 Jun	55(6):635-54. doi: 10.1111/jcpp.12197. Epub 2014 Jan 20. Review.","J Child Psychol Psychiatry. 2014","PubMed","citation","PMID:24438579","pubmed","24438579","create date:2014/01/21 | first author:Livingstone S",
The antibiotic resistance and prescribing in European Children project: a neonatal and pediatric antimicrobial web-based point prevalence survey in 73 hospitals worldwide.,"/pubmed/23838740","Versporten A, Sharland M, Bielicki J, Drapier N, Vankerckhoven V, Goossens H	ARPEC Project Group Members..","Pediatr Infect Dis J. 2013 Jun	32(6):e242-53. doi: 10.1097/INF.0b013e318286c612.","Pediatr Infect Dis J. 2013","PubMed","citation","PMID:23838740","pubmed","23838740","create date:2013/07/11 | first author:Versporten A",
Antral web--a rare cause of vomiting and haematemesis in childhood.,"/pubmed/3835968","Beluffi G, Luraschi D, De Giacomo C, De Fiori T, Luzi G, Paterlini A.","Australas Radiol. 1985 Nov	29(4):341-2. No abstract available. ","Australas Radiol. 1985","PubMed","citation","PMID:3835968","pubmed","3835968","create date:1985/11/01 | first author:Beluffi G",
Antral web--a rare cause of vomiting in children.,"/pubmed/10955580","Lui KW, Wong HF, Wan YL, Hung CF, Ng KK, Tseng JH.","Pediatr Surg Int. 2000	16(5-6):424-5.","Pediatr Surg Int. 2000","PubMed","citation","PMID:10955580","pubmed","10955580","create date:2000/08/24 | first author:Lui KW",
Arguments and sources on Italian online forums on childhood vaccinations: Results of a content analysis.,"/pubmed/26592140","Fadda M, Allam A, Schulz PJ.","Vaccine. 2015 Dec 16	33(51):7152-7159. doi: 10.1016/j.vaccine.2015.11.007. Epub 2015 Nov 21.","Vaccine. 2015","PubMed","citation","PMID:26592140","pubmed","26592140","create date:2015/11/26 | first author:Fadda M",
Assessing an infant feeding web site as a nutrition education tool for child care providers.,"/pubmed/19161919","Clark A, Anderson J, Adams E, Baker S, Barrett K.","J Nutr Educ Behav. 2009 Jan-Feb	41(1):41-6. doi: 10.1016/j.jneb.2007.12.007.","J Nutr Educ Behav. 2009","PubMed","citation","PMID:19161919","pubmed","19161919","create date:2009/01/24 | first author:Clark A",
Assessing an Internet-based parenting intervention for mothers with a serious mental illness: a randomized controlled trial.,"/pubmed/24978623","Kaplan K, Solomon P, Salzer MS, Brusilovskiy E.","Psychiatr Rehabil J. 2014 Sep	37(3):222-31. doi: 10.1037/prj0000080. Epub 2014 Jun 30.","Psychiatr Rehabil J. 2014","PubMed","citation","PMID:24978623","pubmed","24978623","create date:2014/07/01 | first author:Kaplan K",
Assessing children's speech intelligibility and oral structures, and functions via an Internet-based telehealth system.,"/pubmed/22604277","Waite MC, Theodoros DG, Russell TG, Cahill LM.","J Telemed Telecare. 2012 Jun	18(4):198-203. doi: 10.1258/jtt.2012.111116. Epub 2012 May 17.","J Telemed Telecare. 2012","PubMed","citation","PMID:22604277","pubmed","22604277","create date:2012/05/19 | first author:Waite MC",
Assessing communication competence in an online study: toward informing subsequent interventions among older adults with cancer, their lay caregivers, and peers.,"/pubmed/12742771","Query JL Jr, Wright K.","Health Commun. 2003	15(2):203-18.","Health Commun. 2003","PubMed","citation","PMID:12742771","pubmed","12742771","create date:2003/05/14 | first author:Query JL Jr",
Assessing organizational readiness and capacity for developing an integrated child health information system.,"/pubmed/15643358","Wild EL, Fehrenbach SN.","J Public Health Manag Pract. 2004 Nov	Suppl:S48-51.","J Public Health Manag Pract. 2004","PubMed","citation","PMID:15643358","pubmed","15643358","create date:2005/01/12 | first author:Wild EL",
Assessing patients' and caregivers' perspectives on stability of factor VIII products for haemophilia A: a web-based study in the United States and Canada.,"/pubmed/24870350","DiBenedetti DB, Coles TM, Sharma T, Pericleous L, Kulkarni R.","Haemophilia. 2014 Jul	20(4):e296-303. doi: 10.1111/hae.12459. Epub 2014 May 28.","Haemophilia. 2014","PubMed","citation","PMID:24870350 | PMCID:PMC4282359","pubmed","24870350","create date:2014/05/30 | first author:DiBenedetti DB",
Assessing the feasibility of a Web-based self-management program for adolescents with migraines and their caregivers.,"/pubmed/22615486","Donovan E, Mehringer S, Zeltzer LK.","Clin Pediatr (Phila). 2013 Jul	52(7):667-70. doi: 10.1177/0009922812447679. Epub 2012 May 21. No abstract available. ","Clin Pediatr (Phila). 2013","PubMed","citation","PMID:22615486","pubmed","22615486","create date:2012/05/23 | first author:Donovan E",
Assessing the social class of children from parental information to study possible social inequalities in health outcomes.,"/pubmed/15246325","Zurriaga O, MartÃ­Ã­nez-Beneito MA, AbellÃ¡n JJ, Carda C.","Ann Epidemiol. 2004 Jul	14(6):378-84.","Ann Epidemiol. 2004","PubMed","citation","PMID:15246325","pubmed","15246325","create date:2004/07/13 | first author:Zurriaga O",
Assessing what child health information systems should be integrated: the Michigan experience.,"/pubmed/15643362","Hoyle T, Swanson R.","J Public Health Manag Pract. 2004 Nov	Suppl:S66-71.","J Public Health Manag Pract. 2004","PubMed","citation","PMID:15643362","pubmed","15643362","create date:2005/01/12 | first author:Hoyle T",
Assessment of children's literacy via an Internet-based telehealth system.,"/pubmed/20575724","Waite MC, Theodoros DG, Russell TG, Cahill LM.","Telemed J E Health. 2010 Jun	16(5):564-75. doi: 10.1089/tmj.2009.0161.","Telemed J E Health. 2010","PubMed","citation","PMID:20575724","pubmed","20575724","create date:2010/06/26 | first author:Waite MC",
Assessment of four common underfive children illnesses Routine Health Management Information System data for decision making at Ilemela Municipal Council, Northwest Tanzania: A case series analysis.,"/pubmed/27435951","Kabakama S, Ngallaba S, Musto R, Montesanti S, Konje E, Kishamawe C.","Int J Med Inform. 2016 Sep	93:85-91. doi: 10.1016/j.ijmedinf.2016.06.003. Epub 2016 Jun 14.","Int J Med Inform. 2016","PubMed","citation","PMID:27435951","pubmed","27435951","create date:2016/07/21 | first author:Kabakama S",
[ASSESSMENT OF THE QUALITY OF INFORMATION ON THE HEALTH OF CHILDREN IN RUSSIA: INTERREGIONAL COMPARISONS AND CLASSIFICATION].,"/pubmed/26302567","Gudinova ZhV, Zhernakova GN, Bolotova SS, Gegechkori IV.","Gig Sanit. 2015 May-Jun	94(3):77-82. Russian. ","Gig Sanit. 2015","PubMed","citation","PMID:26302567","pubmed","26302567","create date:2015/08/26 | first author:Gudinova ZhV",
Assisting with school absences for pediatric health conditions: written information for families.,"/pubmed/22717456","Baldwin Gracey B, Ward WL.","J Pediatr Health Care. 2012 Sep-Oct	26(5):374-9. doi: 10.1016/j.pedhc.2012.05.001. Epub 2012 Jun 19. No abstract available. Erratum in: J Pediatr Health Care. 2012 Nov-Dec	26(6):475. ","J Pediatr Health Care. 2012","PubMed","citation","PMID:22717456","pubmed","22717456","create date:2012/06/22 | first author:Baldwin Gracey B",
The association between family caregivers' involvement in managing older adults' medications and caregivers' information-seeking behavior.,"/pubmed/28089520","Noureldin M, Murawski MM, Mason HL, Hyner GC, Plake KS.","J Am Pharm Assoc (2003). 2017 Mar - Apr	57(2):170-177.e1. doi: 10.1016/j.japh.2016.12.061. Epub 2017 Jan 11.","J Am Pharm Assoc (2003). 2017","PubMed","citation","PMID:28089520","pubmed","28089520","create date:2017/01/17 | first author:Noureldin M",
The association between health information technology adoption and family physicians' practice patterns in Canada: evidence from 2007 and 2010 National Physician Surveys.,"/pubmed/23968677","Sarma S, Hajizadeh M, Thind A, Chan R.","Healthc Policy. 2013 Aug	9(1):89-90.","Healthc Policy. 2013","PubMed","citation","PMID:23968677 | PMCID:PMC3999550","pubmed","23968677","create date:2013/08/24 | first author:Sarma S",
Association between morningness-eveningness and the severity of compulsive Internet use: the moderating role of gender and parenting style.,"/pubmed/24157101","Lin YH, Gau SS.","Sleep Med. 2013 Dec	14(12):1398-404. doi: 10.1016/j.sleep.2013.06.015. Epub 2013 Sep 12.","Sleep Med. 2013","PubMed","citation","PMID:24157101","pubmed","24157101","create date:2013/10/26 | first author:Lin YH",
The Association of Level of Internet Use with Suicidal Ideation and Suicide Attempts in South Korean Adolescents: A Focus on Family Structure and Household Economic Status.,"/pubmed/27254417","Lee SY, Park EC, Han KT, Kim SJ, Chun SY, Park S.","Can J Psychiatry. 2016 Apr	61(4):243-51. doi: 10.1177/0706743716635550. Epub 2016 Mar 2.","Can J Psychiatry. 2016","PubMed","citation","PMID:27254417 | PMCID:PMC4794961","pubmed","27254417","create date:2016/06/03 | first author:Lee SY",
Associations between childrenâ€™s video game playing and psychosocial health: information from both parent and child reports.,"/pubmed/25272237","Lobel A, Granic I, Stone LL, Engels RC.","Cyberpsychol Behav Soc Netw. 2014 Oct	17(10):639-43. doi: 10.1089/cyber.2014.0128.","Cyberpsychol Behav Soc Netw. 2014","PubMed","citation","PMID:25272237","pubmed","25272237","create date:2014/10/02 | first author:Lobel A",
Associations between children's video game playing and psychosocial health: Information from both parent and child reports. [corrected].,"/pubmed/24256133","Lobel A, Granic I, Engels RC.","Cyberpsychol Behav Soc Netw. 2014 Apr	17(4):222-7. doi: 10.1089/cyber.2013.0296. Epub 2013 Nov 20. Erratum in: Cyberpsychol Behav Soc Netw. 2014 Nov	17(11):731. ","Cyberpsychol Behav Soc Netw. 2014","PubMed","citation","PMID:24256133","pubmed","24256133","create date:2013/11/22 | first author:Lobel A",
Attachment and family functioning in patients with internet addiction.,"/pubmed/24262601","ÅženormancÄ± Ã–, ÅženormancÄ± G, GÃ¼Ã§lÃ¼ O, Konkan R.","Gen Hosp Psychiatry. 2014 Mar-Apr	36(2):203-7. doi: 10.1016/j.genhosppsych.2013.10.012. Epub 2013 Oct 22.","Gen Hosp Psychiatry. 2014","PubMed","citation","PMID:24262601","pubmed","24262601","create date:2013/11/23 | first author:ÅženormancÄ± Ã–",
Attitudes about internet support groups among adolescents and young adults with neurofibromatosis type 1 and their parents.,"/pubmed/24469442","Martin S, Wolters PL, Baldwin A, Roderick MC, Toledo-Tamula MA, Gillespie A, Widemann B.","J Genet Couns. 2014 Oct	23(5):796-804. doi: 10.1007/s10897-014-9688-5. Epub 2014 Jan 28.","J Genet Couns. 2014","PubMed","citation","PMID:24469442","pubmed","24469442","create date:2014/01/29 | first author:Martin S",
Attitudes about the use of internet support groups and the impact among parents of children with Cornelia de Lange syndrome.,"/pubmed/27163126","Cacioppo CN, Conway LJ, Mehta D, Krantz ID, Noon SE.","Am J Med Genet C Semin Med Genet. 2016 Jun	172(2):229-36. doi: 10.1002/ajmg.c.31504. Epub 2016 May 10.","Am J Med Genet C Semin Med Genet. 2016","PubMed","citation","PMID:27163126","pubmed","27163126","create date:2016/05/11 | first author:Cacioppo CN",
An audit of the quality of online immunisation information available to Australian parents.,"/pubmed/28086764","Wiley KE, Steffens M, Berry N, Leask J.","BMC Public Health. 2017 Jan 13	17(1):76. doi: 10.1186/s12889-016-3933-9.","BMC Public Health. 2017","PubMed","citation","PMID:28086764 | PMCID:PMC5237325","pubmed","28086764","create date:2017/01/15 | first author:Wiley KE",
Augmentation cystoplasty rates at children's hospitals in the United States: a pediatric health information system database study.,"/pubmed/16945630","Lendvay TS, Cowan CA, Mitchell MM, Joyner BD, Grady RW.","J Urol. 2006 Oct	176(4 Pt 2):1716-20.","J Urol. 2006","PubMed","citation","PMID:16945630","pubmed","16945630","create date:2006/09/02 | first author:Lendvay TS",
Authoritative feeding behaviors to reduce child BMI through online interventions.,"/pubmed/23289456","Frenn M, Pruszynski JE, Felzer H, Zhang J.","J Spec Pediatr Nurs. 2013 Jan	18(1):65-77. doi: 10.1111/jspn.12008.","J Spec Pediatr Nurs. 2013","PubMed","citation","PMID:23289456","pubmed","23289456","create date:2013/01/08 | first author:Frenn M",
'Avoiding harm to others' considerations in relation to parental measles, mumps and rubella (MMR) vaccination discussions - an analysis of an online chat forum.,"/pubmed/18703263","Skea ZC, Entwistle VA, Watt I, Russell E.","Soc Sci Med. 2008 Nov	67(9):1382-90. doi: 10.1016/j.socscimed.2008.07.006. Epub 2008 Aug 12.","Soc Sci Med. 2008","PubMed","citation","PMID:18703263","pubmed","18703263","create date:2008/08/16 | first author:Skea ZC",
Awareness and treatment of alcohol dependence in Japan: results from internet-based surveys in persons, family, physicians and society.,"/pubmed/24893604","Taguchi Y, Takei Y, Sasai R, Murteira S.","Alcohol Alcohol. 2014 Jul-Aug	49(4):439-46. doi: 10.1093/alcalc/agu025. Epub 2014 Jun 3.","Alcohol Alcohol. 2014","PubMed","citation","PMID:24893604 | PMCID:PMC4060736","pubmed","24893604","create date:2014/06/05 | first author:Taguchi Y",
Awareness, use and main source of information on preventive health examinations: a survey of childbearing women in Uyo, Nigeria.,"/pubmed/23444552","Udofia EA, Akwaowo CD, Ekanem US.","Afr J Reprod Health. 2012 Dec	16(4):149-61.","Afr J Reprod Health. 2012","PubMed","citation","PMID:23444552","pubmed","23444552","create date:2013/03/01 | first author:Udofia EA",
[Baby online to support the mother-baby relationship in neonatalogy].,"/pubmed/22616460","Durand MF, Biondini C, Boyer C.","Soins Pediatr Pueric. 2012 Mar-Apr	(265):20-2. French. ","Soins Pediatr Pueric. 2012","PubMed","citation","PMID:22616460","pubmed","22616460","create date:2012/05/24 | first author:Durand MF",
Balancing participation and risks in children's Internet use: the role of internet literacy and parental mediation.,"/pubmed/22515171","Lee SJ, Chae YG.","Cyberpsychol Behav Soc Netw. 2012 May	15(5):257-62. doi: 10.1089/cyber.2011.0552. Epub 2012 Apr 19.","Cyberpsychol Behav Soc Netw. 2012","PubMed","citation","PMID:22515171","pubmed","22515171","create date:2012/04/21 | first author:Lee SJ",
Barriers and Facilitators to Online Portal Use Among Patients and Caregivers in a Safety Net Health Care System: A Qualitative Study.,"/pubmed/26681155","Tieu L, Sarkar U, Schillinger D, Ralston JD, Ratanawongsa N, Pasick R, Lyles CR.","J Med Internet Res. 2015 Dec 3	17(12):e275. doi: 10.2196/jmir.4847.","J Med Internet Res. 2015","PubMed","citation","PMID:26681155 | PMCID:PMC4704882","pubmed","26681155","create date:2015/12/19 | first author:Tieu L",
The benefits of e-health support for older family caregivers in rural areas.,"/pubmed/24446251","Blusi M, Dalin R, Jong M.","J Telemed Telecare. 2014 Mar	20(2):63-9. doi: 10.1177/1357633X13519901. Epub 2014 Jan 20.","J Telemed Telecare. 2014","PubMed","citation","PMID:24446251","pubmed","24446251","create date:2014/01/22 | first author:Blusi M",
Bereavement, gender, and cyberspace: a content analysis of parents' memorials to their children.,"/pubmed/18186423","Musambira GW, Hastings SO, Hoover JD.","Omega (Westport). 2006-2007	54(4):263-79.","Omega (Westport). 2006","PubMed","citation","PMID:18186423","pubmed","18186423","create date:2008/01/12 | first author:Musambira GW",
'BeSAFE', effect-evaluation of internet-based, tailored safety information combined with personal counselling on parents' child safety behaviours: study design of a randomized controlled trial.,"/pubmed/20696070","van Beelen ME, Beirens TM, Struijk MK, den Hertog P, Oenema A, van Beeck EF, Raat H.","BMC Public Health. 2010 Aug 9	10:466. doi: 10.1186/1471-2458-10-466.","BMC Public Health. 2010","PubMed","citation","PMID:20696070 | PMCID:PMC2924290","pubmed","20696070","create date:2010/08/11 | first author:van Beelen ME",
[Better information on vaccinations at maternal-child health centers--but surely it takes time!].,"/pubmed/11402609","Henricson KA, Lindberg A.","Lakartidningen. 2001 May 2	98(18):2236. Swedish. No abstract available. ","Lakartidningen. 2001","PubMed","citation","PMID:11402609","pubmed","11402609","create date:2001/06/14 | first author:Henricson KA",
Bidirectional associations between family factors and Internet addiction among adolescents in a prospective investigation.,"/pubmed/24836367","Ko CH, Wang PW, Liu TL, Yen CF, Chen CS, Yen JY.","Psychiatry Clin Neurosci. 2015 Apr	69(4):192-200. doi: 10.1111/pcn.12204. Epub 2014 Jul 7.","Psychiatry Clin Neurosci. 2015","PubMed","citation","PMID:24836367","pubmed","24836367","create date:2014/05/20 | first author:Ko CH",
[Biologic cybernetics and ways of using it in the hygiene of children and adolescents].,"/pubmed/10881412","Gumener PI.","Gig Sanit. 2000 Jan-Feb	(1):52-5. Russian. No abstract available. ","Gig Sanit. 2000","PubMed","citation","PMID:10881412","pubmed","10881412","create date:2000/07/06 | first author:Gumener PI",
Body satisfaction, eating disorders and suicide ideation in an Internet sample of self-harmers reporting and not reporting childhood sexual abuse.,"/pubmed/18066917","Murray CD, Macdonald S, Fox J.","Psychol Health Med. 2008 Jan	13(1):29-42.","Psychol Health Med. 2008","PubMed","citation","PMID:18066917","pubmed","18066917","create date:2007/12/11 | first author:Murray CD",
Bounce Back Now! Protocol of a population-based randomized controlled trial to examine the efficacy of a Web-based intervention with disaster-affected families.,"/pubmed/25478956","Ruggiero KJ, Davidson TM, McCauley J, Gros KS, Welsh K, Price M, Resnick HS, Danielson CK, Soltis K, Galea S, Kilpatrick DG, Saunders BE, Nissenboim J, Muzzy W, Fleeman A, Amstadter AB.","Contemp Clin Trials. 2015 Jan	40:138-49. doi: 10.1016/j.cct.2014.11.018. Epub 2014 Dec 3.","Contemp Clin Trials. 2015","PubMed","citation","PMID:25478956 | PMCID:PMC4314324","pubmed","25478956","create date:2014/12/06 | first author:Ruggiero KJ",
Breast-feeding and child-spacing: importance of information collection for public health policy.,"/pubmed/2289298","Saadeh R, Benbouzid D.","Bull World Health Organ. 1990	68(5):625-31.","Bull World Health Organ. 1990","PubMed","citation","PMID:2289298 | PMCID:PMC2393198","pubmed","2289298","create date:1990/01/01 | first author:Saadeh R",
Breast-feeding and maternal health in online mothers.,"/pubmed/12434941","Mezzacappa ES, Guethlein W, Katkin ES.","Ann Behav Med. 2002 Fall	24(4):299-309.","Ann Behav Med. 2002","PubMed","citation","PMID:12434941","pubmed","12434941","create date:2002/11/19 | first author:Mezzacappa ES",
Breastfeeding mothers returning to work: possibilities for information, anticipatory guidance and support from US health care professionals.,"/pubmed/19136394","Angeletti MA.","J Hum Lact. 2009 May	25(2):226-32. doi: 10.1177/0890334408329482. Epub 2009 Jan 8.","J Hum Lact. 2009","PubMed","citation","PMID:19136394","pubmed","19136394","create date:2009/01/13 | first author:Angeletti MA",
Breathe Easier Online: evaluation of a randomized controlled pilot trial of an Internet-based intervention to improve well-being in children and adolescents with a chronic respiratory condition.,"/pubmed/22356732","Newcombe PA, Dunn TL, Casey LM, Sheffield JK, Petsky H, Anderson-James S, Chang AB.","J Med Internet Res. 2012 Feb 8	14(1):e23. doi: 10.2196/jmir.1997.","J Med Internet Res. 2012","PubMed","citation","PMID:22356732 | PMCID:PMC3374545","pubmed","22356732","create date:2012/02/24 | first author:Newcombe PA",
Brief Internet-based intervention reduces posttraumatic stress and prolonged grief in parents after the loss of a child during pregnancy: a randomized controlled trial.,"/pubmed/24061387","Kersting A, DÃ¶lemeyer R, Steinig J, Walter F, Kroker K, Baust K, Wagner B.","Psychother Psychosom. 2013	82(6):372-81. doi: 10.1159/000348713. Epub 2013 Sep 20.","Psychother Psychosom. 2013","PubMed","citation","PMID:24061387","pubmed","24061387","create date:2013/09/26 | first author:Kersting A",
Brief online surveys to monitor and evaluate facilitated peer support groups for caregivers of children with special needs.,"/pubmed/25559709","Wynter K, Hammarberg K, Sartore GM, Cann W, Fisher J.","Eval Program Plann. 2015 Apr	49:70-5. doi: 10.1016/j.evalprogplan.2014.12.019. Epub 2014 Dec 24.","Eval Program Plann. 2015","PubMed","citation","PMID:25559709","pubmed","25559709","create date:2015/01/07 | first author:Wynter K",
Brief report: A pilot study of a web-based resource for families of children with cancer.,"/pubmed/18784185","Ewing LJ, Long K, Rotondi A, Howe C, Bill L, Marsland AL.","J Pediatr Psychol. 2009 Jun	34(5):523-9. doi: 10.1093/jpepsy/jsn096. Epub 2008 Sep 10.","J Pediatr Psychol. 2009","PubMed","citation","PMID:18784185 | PMCID:PMC2722137","pubmed","18784185","create date:2008/09/12 | first author:Ewing LJ",
Brief Report: A web-based pilot study of childhood sexual abuse, recent stressful events, and alcohol use in women.,"/pubmed/26991508","Sartor CE, O'Malley SS.","Am J Addict. 2016 Apr	25(3):184-7. doi: 10.1111/ajad.12348. Epub 2016 Mar 15.","Am J Addict. 2016","PubMed","citation","PMID:26991508 | PMCID:PMC5119453","pubmed","26991508","create date:2016/03/19 | first author:Sartor CE",
Brief report: Description of feasibility and satisfaction findings from an innovative online family problem-solving intervention for adolescents following traumatic brain injury.,"/pubmed/18667477","Wade SL, Walz NC, Carey JC, Williams KM.","J Pediatr Psychol. 2009 Jun	34(5):517-22. doi: 10.1093/jpepsy/jsn081. Epub 2008 Jul 30.","J Pediatr Psychol. 2009","PubMed","citation","PMID:18667477 | PMCID:PMC2722135","pubmed","18667477","create date:2008/08/01 | first author:Wade SL",
Brief report: Web-based management of adolescent chronic pain: development and usability testing of an online family cognitive behavioral therapy program.,"/pubmed/18669578","Long AC, Palermo TM.","J Pediatr Psychol. 2009 Jun	34(5):511-6. doi: 10.1093/jpepsy/jsn082. Epub 2008 Jul 31.","J Pediatr Psychol. 2009","PubMed","citation","PMID:18669578 | PMCID:PMC2684485","pubmed","18669578","create date:2008/08/02 | first author:Long AC",
The Bristol Online Obesity Screening Tool: experience of using a screening tool for assessing obese children in primary care.,"/pubmed/22284945","Owen SE, Sharp DJ, Shield JP.","Prim Health Care Res Dev. 2011 Oct	12(4):293-300. doi: 10.1017/S1463423611000132.","Prim Health Care Res Dev. 2011","PubMed","citation","PMID:22284945","pubmed","22284945","create date:2012/01/31 | first author:Owen SE",
Budd-Chiari syndrome in a child due to a membranous web of the inferior vena cava resolved by systemic and local recombinant tissue plasminogen activator treatment.,"/pubmed/16575259","AlioÄŸlu B, Avci Z, Aytekin C, Mercan S, OzÃ§ay F, KÃ¼rekÃ§i E, Ozbek N.","Blood Coagul Fibrinolysis. 2006 Apr	17(3):209-12.","Blood Coagul Fibrinolysis. 2006","PubMed","citation","PMID:16575259","pubmed","16575259","create date:2006/04/01 | first author:AlioÄŸlu B",
The burden of rotavirus gastroenteritis among Japanese children during its peak months: an internet survey.,"/pubmed/23883835","Nakagomi T, Kato K, Tsutsumi H, Nakagomi O.","Jpn J Infect Dis. 2013	66(4):269-75.","Jpn J Infect Dis. 2013","PubMed","citation","PMID:23883835","pubmed","23883835","create date:2013/07/26 | first author:Nakagomi T",
The burden of varicella from a parent's perspective and its societal impact in The Netherlands: an Internet survey.,"/pubmed/22093160","Wolleswinkel-van den Bosch JH, Speets AM, RÃ¼mke HC, Gumbs PD, Fortanier SC.","BMC Infect Dis. 2011 Nov 17	11:320. doi: 10.1186/1471-2334-11-320.","BMC Infect Dis. 2011","PubMed","citation","PMID:22093160 | PMCID:PMC3241223","pubmed","22093160","create date:2011/11/19 | first author:Wolleswinkel-van den Bosch JH",
A call for establishing a Children's Environmental Health Information Resource in Taiwan.,"/pubmed/12238904","Huang SW.","Acta Paediatr Taiwan. 2002 Jul-Aug	43(4):184-6.","Acta Paediatr Taiwan. 2002","PubMed","citation","PMID:12238904","pubmed","12238904","create date:2002/09/20 | first author:Huang SW",
Can an information prescription change parental attitudes and behaviors related to using the Internet for health information resources?,"/pubmed/15351751","Kind T, Simon AE, Everett PJ, Cabana MD.","Arch Pediatr Adolesc Med. 2004 Sep	158(9):864-6. No abstract available. ","Arch Pediatr Adolesc Med. 2004","PubMed","citation","PMID:15351751","pubmed","15351751","create date:2004/09/08 | first author:Kind T",
Can the Internet be used to reach parents for family-based childhood obesity interventions?,"/pubmed/21997144","Hohman KH, Price SN, Sonneville K, Rifas-Shiman SL, Gortmaker SL, Gillman MW, Taveras EM.","Clin Pediatr (Phila). 2012 Apr	51(4):314-20. doi: 10.1177/0009922811423310. Epub 2011 Oct 12.","Clin Pediatr (Phila). 2012","PubMed","citation","PMID:21997144 | PMCID:PMC3840912","pubmed","21997144","create date:2011/10/15 | first author:Hohman KH",
Cancer and the computerized family: towards a clinical ethics of "indirect" Internet use.,"/pubmed/18283559","Simon C, Schramm S.","Med Health Care Philos. 2008 Sep	11(3):337-41. doi: 10.1007/s11019-008-9127-1. Epub 2008 Feb 19.","Med Health Care Philos. 2008","PubMed","citation","PMID:18283559","pubmed","18283559","create date:2008/02/20 | first author:Simon C",
Cancer caregivers online: hope, emotional roller coaster, and physical/emotional/psychological responses.,"/pubmed/15681993","Klemm P, Wheeler E.","Comput Inform Nurs. 2005 Jan-Feb	23(1):38-45.","Comput Inform Nurs. 2005","PubMed","citation","PMID:15681993","pubmed","15681993","create date:2005/02/01 | first author:Klemm P",
Cancer center offers patients, families premier Web site.,"/pubmed/11184492","Johnson DE.","Profiles Healthc Mark. 2000 Jul-Aug	16(4):47-53. No abstract available. ","Profiles Healthc Mark. 2000","PubMed","citation","PMID:11184492","pubmed","11184492","create date:2001/02/24 | first author:Johnson DE",
Care to Plan: An Online Tool That Offers Tailored Support to Dementia Caregivers.,"/pubmed/26603183","Gaugler JE, Reese M, Tanler R.","Gerontologist. 2016 Dec	56(6):1161-1174. Epub 2015 Nov 23.","Gerontologist. 2016","PubMed","citation","PMID:26603183 | PMCID:PMC5181391","pubmed","26603183","create date:2015/11/26 | first author:Gaugler JE",
Caregiver and adolescent responses to food and beverage marketing exposures through an online survey.,"/pubmed/24450384","Kumar G, Zytnick D, Onufrak S, Harris JL, Wethington H, Kingsley B, Park S.","Child Obes. 2014 Feb	10(1):64-71. doi: 10.1089/chi.2013.0124. Epub 2014 Jan 22.","Child Obes. 2014","PubMed","citation","PMID:24450384","pubmed","24450384","create date:2014/01/24 | first author:Kumar G",
Caregiver-mediated exercises with e-health support for early supported discharge after stroke (CARE4STROKE): study protocol for a randomized controlled trial.,"/pubmed/26452543","Vloothuis J, Mulder M, Nijland RH, Konijnenbelt M, Mulder H, Hertogh CM, van Tulder M, Kwakkel G, van Wegen E.","BMC Neurol. 2015 Oct 9	15:193. doi: 10.1186/s12883-015-0440-z.","BMC Neurol. 2015","PubMed","citation","PMID:26452543 | PMCID:PMC4600217","pubmed","26452543","create date:2015/10/11 | first author:Vloothuis J",
The caregivers' perspectives of burden before and after an internet-based intervention of young persons with ADHD or autism spectrum disorder.,"/pubmed/28140737","SÃ¶derqvist H, Kajsa E, AhlstrÃ¶m BH, Wentz E.","Scand J Occup Ther. 2017 Sep	24(5):383-392. doi: 10.1080/11038128.2016.1267258. Epub 2017 Jan 31.","Scand J Occup Ther. 2017","PubMed","citation","PMID:28140737","pubmed","28140737","create date:2017/02/01 | first author:SÃ¶derqvist H",
CARES(Â®) Dementia Care for Familiesâ„¢: Effects of Online, Psychoeducational Training on Knowledge of Person-Centered Care and Satisfaction.,"/pubmed/26270065","Gaugler JE, Hobday JV, Robbins JC, Barclay MP.","J Gerontol Nurs. 2015 Oct	41(10):18-24. doi: 10.3928/00989134-20150804-61. Epub 2015 Jun 23.","J Gerontol Nurs. 2015","PubMed","citation","PMID:26270065","pubmed","26270065","create date:2015/08/14 | first author:Gaugler JE",
Caring connection: developing an Internet resource for family caregivers of children with cancer.,"/pubmed/16166829","Lewis D, Gunawardena S, El Saadawi G.","Comput Inform Nurs. 2005 Sep-Oct	23(5):265-74. Erratum in: Comput Inform Nurs. 2006 Jan-Feb	24(1):52. Gundwardena, Sriya [corrected to Gunawardena, Sriya]. ","Comput Inform Nurs. 2005","PubMed","citation","PMID:16166829","pubmed","16166829","create date:2005/09/17 | first author:Lewis D",
Caring Connection: developing an Internet resource for family caregivers of children with cancer.,"/pubmed/16779313","Lewis D, Gunawardena S, Harrison JH Jr, Cooper J, El Saadawi G.","AMIA Annu Symp Proc. 2005:1026.","AMIA Annu Symp Proc. 2005","PubMed","citation","PMID:16779313 | PMCID:PMC1560443","pubmed","16779313","create date:2006/06/17 | first author:Lewis D",
Caring Connection: Internet resources for family caregivers of children with cancer.,"/pubmed/17238626","Lewis D, Cooper J, Gunawardena S.","AMIA Annu Symp Proc. 2006:1007.","AMIA Annu Symp Proc. 2006","PubMed","citation","PMID:17238626 | PMCID:PMC1839618","pubmed","17238626","create date:2007/01/24 | first author:Lewis D",
Caring for a febrile child: the quality of Internet information.,"/pubmed/15470982","Haddow G, Watts R.","Collegian. 2003 Apr	10(2):7-12.","Collegian. 2003","PubMed","citation","PMID:15470982","pubmed","15470982","create date:2004/10/09 | first author:Haddow G",
Caring for others: Internet video-conferencing group intervention for family caregivers of older adults with neurodegenerative disease.,"/pubmed/16731880","Marziali E, Donahue P.","Gerontologist. 2006 Jun	46(3):398-403.","Gerontologist. 2006","PubMed","citation","PMID:16731880","pubmed","16731880","create date:2006/05/30 | first author:Marziali E",
[Case of airway management by laryngeal mask airway for a child with laryngeal web undergoing adenotonsillectomy].,"/pubmed/21384660","Yamamoto T, Kohno T.","Masui. 2011 Feb	60(2):214-6. Japanese. ","Masui. 2011","PubMed","citation","PMID:21384660","pubmed","21384660","create date:2011/03/10 | first author:Yamamoto T",
Case report of dysphagia and esophageal web in an anemic child.,"/pubmed/10873058","Puntis JW.","J Pediatr Surg. 2000 Jun	35(6):1015. No abstract available. ","J Pediatr Surg. 2000","PubMed","citation","PMID:10873058","pubmed","10873058","create date:2000/06/29 | first author:Puntis JW",
The CATCH project: central mass access to child health information.,"/pubmed/17641770","Harger NE, Martin ER.","J Med Libr Assoc. 2007 Jul	95(3):337-9. No abstract available. ","J Med Libr Assoc. 2007","PubMed","citation","PMID:17641770 | PMCID:PMC1924948","pubmed","17641770","create date:2007/07/21 | first author:Harger NE",
CEPH family 1362 STR database: an online resource for characterization of PCR products using electrospray ionization mass spectrometry.,"/pubmed/11777204","Null AP, Muddima DC.","J Am Soc Mass Spectrom. 2002 Jan	13(1):89-90.","J Am Soc Mass Spectrom. 2002","PubMed","citation","PMID:11777204","pubmed","11777204","create date:2002/01/05 | first author:Null AP",
The challenges of real-world implementation of web-based shared care software: the HopSCOTCH Shared-Care Obesity Trial in Children.,"/pubmed/25056431","Lycett K, Wittert G, Gunn J, Hutton C, Clifford SA, Wake M.","BMC Med Inform Decis Mak. 2014 Jul 24	14:61. doi: 10.1186/1472-6947-14-61.","BMC Med Inform Decis Mak. 2014","PubMed","citation","PMID:25056431 | PMCID:PMC4115470","pubmed","25056431","create date:2014/07/25 | first author:Lycett K",
Changes in children's food group intake from age 3 to 7 years: comparison of a FFQ with an online food record.,"/pubmed/24780104","Vereecken C, Covents M, Huybrechts I, Kelly C, Maes L.","Br J Nutr. 2014 Jul 28	112(2):269-76. doi: 10.1017/S0007114514000762. Epub 2014 Apr 29.","Br J Nutr. 2014","PubMed","citation","PMID:24780104","pubmed","24780104","create date:2014/05/02 | first author:Vereecken C",
Changes in physical activity and sedentary behavior in a randomized trial of an internet-based versus workbook-based family intervention study.,"/pubmed/23364318","Catenacci VA, Barrett C, Odgen L, Browning R, Schaefer CA, Hill J, Wyatt H.","J Phys Act Health. 2014 Feb	11(2):348-58. doi: 10.1123/jpah.2012-0043. Epub 2013 Jan 30.","J Phys Act Health. 2014","PubMed","citation","PMID:23364318 | PMCID:PMC4570826","pubmed","23364318","create date:2013/02/01 | first author:Catenacci VA",
Characteristics of food industry web sites and "advergames" targeting children.,"/pubmed/20434075","Culp J, Bell RA, Cassady D.","J Nutr Educ Behav. 2010 May-Jun	42(3):197-201. doi: 10.1016/j.jneb.2009.07.008.","J Nutr Educ Behav. 2010","PubMed","citation","PMID:20434075","pubmed","20434075","create date:2010/05/04 | first author:Culp J",
Characteristics of health information gatherers, disseminators, and blockers within families at risk of hereditary cancer: implications for family health communication interventions.,"/pubmed/19833996","Koehly LM, Peters JA, Kenen R, Hoskins LM, Ersig AL, Kuhn NR, Loud JT, Greene MH.","Am J Public Health. 2009 Dec	99(12):2203-9. doi: 10.2105/AJPH.2008.154096. Epub 2009 Oct 15.","Am J Public Health. 2009","PubMed","citation","PMID:19833996 | PMCID:PMC2775786","pubmed","19833996","create date:2009/10/17 | first author:Koehly LM",
Characteristics of internet child pornography offenders: a comparison with child molesters.,"/pubmed/18008163","Webb L, Craissati J, Keen S.","Sex Abuse. 2007 Dec	19(4):449-65. Epub 2007 Nov 16.","Sex Abuse. 2007","PubMed","citation","PMID:18008163","pubmed","18008163","create date:2007/11/17 | first author:Webb L",
Charting the use of electronic health records and other information technologies among child health providers.,"/pubmed/16869972","Menachemi N, Ettel DL, Brooks RG, Simpson L.","BMC Pediatr. 2006 Jul 25	6:21.","BMC Pediatr. 2006","PubMed","citation","PMID:16869972 | PMCID:PMC1552060","pubmed","16869972","create date:2006/07/28 | first author:Menachemi N",
CHESS improves cancer caregivers' burden and mood: results of an eHealth RCT.,"/pubmed/24245838","DuBenske LL, Gustafson DH, Namkoong K, Hawkins RP, Atwood AK, Brown RL, Chih MY, McTavish F, Carmack CL, Buss MK, Govindan R, Cleary JF.","Health Psychol. 2014 Oct	33(10):1261-72. doi: 10.1037/a0034216. Epub 2013 Nov 18.","Health Psychol. 2014","PubMed","citation","PMID:24245838 | PMCID:PMC4121384","pubmed","24245838","create date:2013/11/20 | first author:DuBenske LL",
Chicago's Children's Memorial Hospital uses Web site to welcome parents.,"/pubmed/11338370","Johnson DE.","Profiles Healthc Mark. 2001 Mar-Apr	17(2):47-53.","Profiles Healthc Mark. 2001","PubMed","citation","PMID:11338370","pubmed","11338370","create date:2001/05/08 | first author:Johnson DE",
Child and adolescent drug use: a judgement and information processing perspective to health-behavior interventions.,"/pubmed/3430278","Cvetkovich G, Earle TC, Schinke SP, Gilchrist LD, Trimble JE.","J Drug Educ. 1987	17(4):295-313. No abstract available. ","J Drug Educ. 1987","PubMed","citation","PMID:3430278","pubmed","3430278","create date:1987/01/01 | first author:Cvetkovich G",
Child and adolescent mental health web resources.,"/pubmed/12201661","Bergren MD.","J Sch Nurs. 2002 Aug	18(4):226-8.","J Sch Nurs. 2002","PubMed","citation","PMID:12201661","pubmed","12201661","create date:2002/08/31 | first author:Bergren MD",
Child and family nursing international consulting. The Web way.,"/pubmed/11022484","Farrell MP, Gehring LL, Howe C.","J Child Fam Nurs. 2000 Jan-Feb	3(1):71-6. No abstract available. ","J Child Fam Nurs. 2000","PubMed","citation","PMID:11022484","pubmed","11022484","create date:2000/10/07 | first author:Farrell MP",
Child Care Mealtime and Active Play Partnerships (Child Care MAPP): evaluation of a training resource Web site for enhancing nutrition education communication.,"/pubmed/23800780","Ramsay SA, Armstrong Shultz J, Johnson SL, Branen LJ, Fletcher JW, Anderson E.","J Nutr Educ Behav. 2013 Nov-Dec	45(6):803-5. doi: 10.1016/j.jneb.2013.04.267. Epub 2013 Jun 22.","J Nutr Educ Behav. 2013","PubMed","citation","PMID:23800780","pubmed","23800780","create date:2013/06/27 | first author:Ramsay SA",
[Child Health Centers within Family Centers offers better parental support. A national web-based survey reveals advantages of co-location].,"/pubmed/23847868","Wallby T, Fabian H, Sarkadi A.","Lakartidningen. 2013 Jun 5-18	110(23-24):1155-7. Swedish. No abstract available. ","Lakartidningen. 2013","PubMed","citation","PMID:23847868","pubmed","23847868","create date:2013/07/16 | first author:Wallby T",
Child health in the information age: media education of pediatricians.,"/pubmed/11134449","Rich M, Bar-On M.","Pediatrics. 2001 Jan	107(1):156-62.","Pediatrics. 2001","PubMed","citation","PMID:11134449","pubmed","11134449","create date:2001/01/03 | first author:Rich M",
A child health survey. I. The school and family as sources of health information.,"/pubmed/13493961","LYON RA, RAUH LW, WEIHL CA, KELLOGG FW, LAVRICH KD.","Ohio State Med J. 1958 Jan	54(1):45-8. No abstract available. ","Ohio State Med J. 1958","PubMed","citation","PMID:13493961","pubmed","13493961","create date:1958/01/01 | first author:LYON RA",
Child maltreatment, alexithymia, and problematic internet use in young adulthood.,"/pubmed/22313343","Yates TM, Gregor MA, Haviland MG.","Cyberpsychol Behav Soc Netw. 2012 Apr	15(4):219-25. doi: 10.1089/cyber.2011.0427. Epub 2012 Feb 7.","Cyberpsychol Behav Soc Netw. 2012","PubMed","citation","PMID:22313343","pubmed","22313343","create date:2012/02/09 | first author:Yates TM",
Child neurology and the Internet.,"/pubmed/8972526","Mack KJ, Leber SM.","Pediatr Neurol. 1996 Nov	15(4):283-92.","Pediatr Neurol. 1996","PubMed","citation","PMID:8972526","pubmed","8972526","create date:1996/11/01 | first author:Mack KJ",
Child of the internet: perceptions of creativity in e-identities.,"/pubmed/12804032","Foo CT.","Cyberpsychol Behav. 2003 Apr	6(2):195-9. No abstract available. ","Cyberpsychol Behav. 2003","PubMed","citation","PMID:12804032","pubmed","12804032","create date:2003/06/14 | first author:Foo CT",
Child pornography and the internet.,"/pubmed/23107565","Temporini H.","Psychiatr Clin North Am. 2012 Dec	35(4):821-35. doi: 10.1016/j.psc.2012.08.004. Review.","Psychiatr Clin North Am. 2012","PubMed","citation","PMID:23107565","pubmed","23107565","create date:2012/10/31 | first author:Temporini H",
Child pornography offenders detected by surveillance of the Internet and by other methods.,"/pubmed/21452337","Nielssen O, O'Dea J, Sullivan D, Rodriguez M, Bourget D, Large M.","Crim Behav Ment Health. 2011 Jul	21(3):215-24. doi: 10.1002/cbm.809. Epub 2011 Mar 30.","Crim Behav Ment Health. 2011","PubMed","citation","PMID:21452337","pubmed","21452337","create date:2011/04/01 | first author:Nielssen O",
Child pornography, the Internet, and congressional activity.,"/pubmed/12024387","Meier E.","Pediatr Nurs. 1999 Nov-Dec	25(6):661. No abstract available. ","Pediatr Nurs. 1999","PubMed","citation","PMID:12024387","pubmed","12024387","create date:2002/05/25 | first author:Meier E",
Child pornography use and internet solicitation in the diagnosis of pedophilia.,"/pubmed/20182786","Seto MC.","Arch Sex Behav. 2010 Jun	39(3):591-3. doi: 10.1007/s10508-010-9603-6. No abstract available. ","Arch Sex Behav. 2010","PubMed","citation","PMID:20182786","pubmed","20182786","create date:2010/02/26 | first author:Seto MC",
Child safety education and the world wide web: an evaluation of the content and quality of online resources.,"/pubmed/14760030","Isaac D, Cusimano MD, Sherman A, Chipman M.","Inj Prev. 2004 Feb	10(1):59-61.","Inj Prev. 2004","PubMed","citation","PMID:14760030 | PMCID:PMC1756530","pubmed","14760030","create date:2004/02/05 | first author:Isaac D",
Child seduction and self-representation on the Internet.,"/pubmed/11725653","Quayle E, Taylor M.","Cyberpsychol Behav. 2001 Oct	4(5):597-608.","Cyberpsychol Behav. 2001","PubMed","citation","PMID:11725653","pubmed","11725653","create date:2001/12/01 | first author:Quayle E",
Child sexual abuse and psychological impairment in victims: results of an online study initiated by victims.,"/pubmed/22574848","Schaefer GA, Mundt IA, Ahlers CJ, Bahls C.","J Child Sex Abus. 2012	21(3):343-60. doi: 10.1080/10538712.2012.671800.","J Child Sex Abus. 2012","PubMed","citation","PMID:22574848","pubmed","22574848","create date:2012/05/12 | first author:Schaefer GA",
CHILD SEXUAL ABUSE, BULLYING, CYBERBULLYING, AND MENTAL HEALTH PROBLEMS AMONG HIGH SCHOOLS STUDENTS: A MODERATED MEDIATED MODEL.,"/pubmed/27037519","HÃ©bert M, CÃ©nat JM, Blais M, Lavoie F, Guerrier M.","Depress Anxiety. 2016 Jul	33(7):623-9. doi: 10.1002/da.22504. Epub 2016 Apr 1.","Depress Anxiety. 2016","PubMed","citation","PMID:27037519 | PMCID:PMC5587202","pubmed","27037519","create date:2016/04/03 | first author:HÃ©bert M",
[Child therapy network serves the increasing online need of parents searching for specialized physicians].,"/pubmed/21674985","[No authors listed]","Kinderkrankenschwester. 2011 May	30(5):201. German. No abstract available. ","Kinderkrankenschwester. 2011","PubMed","citation","PMID:21674985","pubmed","21674985","create date:2011/06/17",
The childbearing concerns and related information needs and preferences of women of reproductive age with a chronic, noncommunicable health condition: a systematic review.,"/pubmed/23040798","Holton S, Kirkman M, Rowe H, Fisher J.","Womens Health Issues. 2012 Nov-Dec	22(6):e541-52. doi: 10.1016/j.whi.2012.08.001. Epub 2012 Oct 5. Review.","Womens Health Issues. 2012","PubMed","citation","PMID:23040798","pubmed","23040798","create date:2012/10/09 | first author:Holton S",
Childbirth education, the internet, and reality television: challenges ahead.,"/pubmed/20557530","Young D.","Birth. 2010 Jun	37(2):87-9. doi: 10.1111/j.1523-536X.2010.00398.x. No abstract available. ","Birth. 2010","PubMed","citation","PMID:20557530","pubmed","20557530","create date:2010/06/19 | first author:Young D",
Childbirth WEB survey.,"/pubmed/9429446","[No authors listed]","Midwifery Today Childbirth Educ. 1997 Summer	(42):68. No abstract available. ","Midwifery Today Childbirth Educ. 1997","PubMed","citation","PMID:9429446","pubmed","9429446","create date:1997/07/01",
Childcare service centers' preferences and intentions to use a web-based program to implement healthy eating and physical activity policies and practices: a cross-sectional study.,"/pubmed/25931430","Yoong SL, Williams CM, Finch M, Wyse R, Jones J, Freund M, Wiggers JH, Nathan N, Dodds P, Wolfenden L.","J Med Internet Res. 2015 Apr 30	17(5):e108. doi: 10.2196/jmir.3639.","J Med Internet Res. 2015","PubMed","citation","PMID:25931430 | PMCID:PMC4432224","pubmed","25931430","create date:2015/05/02 | first author:Yoong SL",
Childhood abuse, avatar choices, and other risk factors associated with internet-initiated victimization of adolescent girls.,"/pubmed/19482741","Noll JG, Shenk CE, Barnes JE, Putnam FW.","Pediatrics. 2009 Jun	123(6):e1078-83. doi: 10.1542/peds.2008-2983.","Pediatrics. 2009","PubMed","citation","PMID:19482741 | PMCID:PMC2966308","pubmed","19482741","create date:2009/06/02 | first author:Noll JG",
Childhood brain tumour information on the Internet in the Chinese language.,"/pubmed/16283193","Lau L, Hargrave DR, Bartels U, Esquembre C, Bouffet E.","Childs Nerv Syst. 2006 Apr	22(4):346-51. Epub 2005 Nov 10.","Childs Nerv Syst. 2006","PubMed","citation","PMID:16283193","pubmed","16283193","create date:2005/11/12 | first author:Lau L",
Childhood immunization registries. A national review of public health information systems and the protection of privacy.,"/pubmed/7500512","Gostin LO, Lazzarini Z.","JAMA. 1995 Dec 13	274(22):1793-9. Review. No abstract available. ","JAMA. 1995","PubMed","citation","PMID:7500512","pubmed","7500512","create date:1995/12/13 | first author:Gostin LO",
Childhood obesity data now available online.,"/pubmed/21991626","Boughton B.","Clin Transl Sci. 2011 Aug	4(4):229. No abstract available. ","Clin Transl Sci. 2011","PubMed","citation","PMID:21991626 | PMCID:PMC5439764","pubmed","21991626","create date:2011/10/14 | first author:Boughton B",
Children, adolescents, and the internet: a new field of inquiry in developmental psychology.,"/pubmed/16756431","Greenfield P, Yan Z.","Dev Psychol. 2006 May	42(3):391-4.","Dev Psychol. 2006","PubMed","citation","PMID:16756431","pubmed","16756431","create date:2006/06/08 | first author:Greenfield P",
Children and adults integrate talker and verb information in online processing.,"/pubmed/24611671","Borovsky A, Creel SC.","Dev Psychol. 2014 May	50(5):1600-13. doi: 10.1037/a0035591. Epub 2014 Mar 10.","Dev Psychol. 2014","PubMed","citation","PMID:24611671 | PMCID:PMC4634560","pubmed","24611671","create date:2014/03/13 | first author:Borovsky A",
Children and the Internet.,"/pubmed/9884946","Froese-Fretz A.","J Soc Pediatr Nurs. 1998 Oct-Dec	3(4):135-6. No abstract available. ","J Soc Pediatr Nurs. 1998","PubMed","citation","PMID:9884946","pubmed","9884946","create date:1999/01/13 | first author:Froese-Fretz A",
Children and tobacco, Information Sourcepage, 10th WCTOH, WHO, a Diary of Denial, investing in tobacco, plus a gallery of cigarette packs. World Conference on Tobacco or Health.,"/pubmed/9583642","Cannon J.","Tob Control. 1997 Winter	6(4):361-3. No abstract available. ","Tob Control. 1997","PubMed","citation","PMID:9583642 | PMCID:PMC1759587","pubmed","9583642","create date:1997/01/01 | first author:Cannon J",
Children and young people's views on access to a web-based application to support personal management of long-term conditions: a qualitative study.,"/pubmed/27554643","Huby K, Swallow V, Smith T, Carolan I.","Child Care Health Dev. 2017 Jan	43(1):126-132. doi: 10.1111/cch.12394. Epub 2016 Aug 24.","Child Care Health Dev. 2017","PubMed","citation","PMID:27554643","pubmed","27554643","create date:2016/08/25 | first author:Huby K",
Children, libraries, and filtering software: should we regulate the internet?,"/pubmed/15618858","Pounds K, Murphy SC, Von Koss Krowchuk H.","MCN Am J Matern Child Nurs. 2004 Nov-Dec	29(6):346-7. No abstract available. ","MCN Am J Matern Child Nurs. 2004","PubMed","citation","PMID:15618858","pubmed","15618858","create date:2004/12/25 | first author:Pounds K",
Children of divorce-coping with divorce: A randomized control trial of an online prevention program for youth experiencing parental divorce.,"/pubmed/26214543","Boring JL, Sandler IN, Tein JY, Horan JJ, VÃ©lez CE.","J Consult Clin Psychol. 2015 Oct	83(5):999-1005. doi: 10.1037/a0039567. Epub 2015 Jul 27.","J Consult Clin Psychol. 2015","PubMed","citation","PMID:26214543","pubmed","26214543","create date:2015/07/28 | first author:Boring JL",
Children's Cardiology Up-to-Date Online Resources for Education (CUORE) project: remote education for training in pediatric critical care medicine.,"/pubmed/21558780","Polito A, Claveria C, Forbes Morrow D, Springmuller D, Graham D, Yarlagadda V, Costello JM, Thiagarajan RR, Laussen PC.","Infect Control Hosp Epidemiol. 2011 Jun	32(6):628-9. doi: 10.1086/660201. No abstract available. ","Infect Control Hosp Epidemiol. 2011","PubMed","citation","PMID:21558780","pubmed","21558780","create date:2011/05/12 | first author:Polito A",
Children's environmental health indicators in Australia: are we collecting the right information?,"/pubmed/26982608","Sly PD, Sly JL, Moore SE, Jagals P.","Rev Environ Health. 2016 Mar	31(1):163-7. doi: 10.1515/reveh-2015-0064.","Rev Environ Health. 2016","PubMed","citation","PMID:26982608","pubmed","26982608","create date:2016/03/18 | first author:Sly PD",
Children's Hospital of Philadelphia lets clinicians do their own Web publishing.,"/pubmed/11424882","[No authors listed]","Internet Healthc Strateg. 2001 Jun	3(6):5-6. No abstract available. ","Internet Healthc Strateg. 2001","PubMed","citation","PMID:11424882","pubmed","11424882","create date:2001/06/27",
Children's Hospital of Philadelphia to phase in wireless Web.,"/pubmed/11450574","[No authors listed]","Internet Healthc Strateg. 2001 Jul	3(7):8-9. No abstract available. ","Internet Healthc Strateg. 2001","PubMed","citation","PMID:11450574","pubmed","11450574","create date:2001/07/14",
Children's hospitals benchmark through restricted Internet site.,"/pubmed/10175776","[No authors listed]","Healthc Benchmarks. 1997 Nov	4(11):153-7. No abstract available. ","Healthc Benchmarks. 1997","PubMed","citation","PMID:10175776","pubmed","10175776","create date:1997/10/04",
Children's Internet use in a family context: influence on family relationships and parental mediation.,"/pubmed/17927531","Lee SJ, Chae YG.","Cyberpsychol Behav. 2007 Oct	10(5):640-4.","Cyberpsychol Behav. 2007","PubMed","citation","PMID:17927531","pubmed","17927531","create date:2007/10/12 | first author:Lee SJ",
Children's online coping strategies: Rethinking coping typologies in a risk-specific approach.,"/pubmed/26513127","Vandoninck S, d'Haenens L.","J Adolesc. 2015 Dec	45:225-36. doi: 10.1016/j.adolescence.2015.10.007. Epub 2015 Oct 26.","J Adolesc. 2015","PubMed","citation","PMID:26513127","pubmed","26513127","create date:2015/10/30 | first author:Vandoninck S",
Children's perspectives on cyberbullying: insights based on participatory research.,"/pubmed/23438266","Baas N, de Jong MD, Drossaert CH.","Cyberpsychol Behav Soc Netw. 2013 Apr	16(4):248-53. doi: 10.1089/cyber.2012.0079. Epub 2013 Feb 25.","Cyberpsychol Behav Soc Netw. 2013","PubMed","citation","PMID:23438266","pubmed","23438266","create date:2013/02/27 | first author:Baas N",
Children's presence in research. A review of online registers.,"/pubmed/19590865","Pandolfini C, Bonati M.","Eur J Clin Pharmacol. 2009 Sep	65(9):873-80. doi: 10.1007/s00228-009-0687-7. Epub 2009 Jul 10. Review.","Eur J Clin Pharmacol. 2009","PubMed","citation","PMID:19590865","pubmed","19590865","create date:2009/07/11 | first author:Pandolfini C",
Children's recognition of advertisements on television and on Web pages.,"/pubmed/22543303","Blades M, Oates C, Li S.","Appetite. 2013 Mar	62:190-3. doi: 10.1016/j.appet.2012.04.002. Epub 2012 Apr 26.","Appetite. 2013","PubMed","citation","PMID:22543303","pubmed","22543303","create date:2012/05/01 | first author:Blades M",
Children With Autism Show Reduced Information Seeking When Learning New Tasks.,"/pubmed/26701075","Young N, Hudry K, Trembath D, Vivanti G.","Am J Intellect Dev Disabil. 2016 Jan	121(1):65-73. doi: 10.1352/1944-7558-121.1.65.","Am J Intellect Dev Disabil. 2016","PubMed","citation","PMID:26701075","pubmed","26701075","create date:2015/12/25 | first author:Young N",
Chiropractic care of children from birth to adolescence and classification of reported conditions: an internet cross-sectional survey of 956 European chiropractors.,"/pubmed/22627100","Marchand AM.","J Manipulative Physiol Ther. 2012 Jun	35(5):372-80. doi: 10.1016/j.jmpt.2012.04.008. Epub 2012 May 22.","J Manipulative Physiol Ther. 2012","PubMed","citation","PMID:22627100","pubmed","22627100","create date:2012/05/26 | first author:Marchand AM",
Chlamydia trachomatis age-specific prevalence in women who used an internet-based self-screening program compared to women who were screened in family planning clinics.,"/pubmed/21173720","Gaydos CA, Barnes M, Aumakhan B, Quinn N, Wright C, Agreda P, Whittle P, Hogan T.","Sex Transm Dis. 2011 Feb	38(2):74-8. doi: 10.1097/OLQ.0b013e3182039d7f.","Sex Transm Dis. 2011","PubMed","citation","PMID:21173720 | PMCID:PMC3187773","pubmed","21173720","create date:2010/12/22 | first author:Gaydos CA",
Chronic kidney disease care delivered by US family medicine and internal medicine trainees: results from an online survey.,"/pubmed/17164005","Lenz O, Fornoni A.","BMC Med. 2006 Dec 12	4:30.","BMC Med. 2006","PubMed","citation","PMID:17164005 | PMCID:PMC1713248","pubmed","17164005","create date:2006/12/14 | first author:Lenz O",
The Clinical Impact of a Web-Based ImageÂ Repository on Radiation Exposure inÂ Injured Children.,"/pubmed/27577592","Nabaweesi R, Ramakrishnaiah RH, Rettiganti MR, Luo C, Glasier CM, Maxson RT, Aitken ME, Kenney PJ, Robbins JM.","J Am Coll Radiol. 2016 Nov	13(11):1397-1403. doi: 10.1016/j.jacr.2016.07.005. Epub 2016 Aug 28.","J Am Coll Radiol. 2016","PubMed","citation","PMID:27577592","pubmed","27577592","create date:2016/09/01 | first author:Nabaweesi R",
Closing the circle of care: implementation of a web-based communication tool to improve emergency department discharge communication with family physicians.,"/pubmed/25927256","Hunchak C, Tannenbaum D, Roberts M, Shah T, Tisma P, Ovens H, Borgundvaag B.","CJEM. 2015 Mar	17(2):123-30. doi: 10.2310/8000.2014.141327.","CJEM. 2015","PubMed","citation","PMID:25927256","pubmed","25927256","create date:2015/05/01 | first author:Hunchak C",
A cluster randomised controlled trial of a web based decision aid to support parents' decisions about their child's Measles Mumps and Rubella (MMR) vaccination.,"/pubmed/24148574","Shourie S, Jackson C, Cheater FM, Bekker HL, Edlin R, Tubeuf S, Harrison W, McAleese E, Schweiger M, Bleasby B, Hammond L.","Vaccine. 2013 Dec 5	31(50):6003-10. doi: 10.1016/j.vaccine.2013.10.025. Epub 2013 Oct 19.","Vaccine. 2013","PubMed","citation","PMID:24148574 | PMCID:PMC3898271","pubmed","24148574","create date:2013/10/24 | first author:Shourie S",
Co-constructing local meanings for child health indicators in community-based information systems: the UThukela District Child Survival Project in KwaZulu-Natal.,"/pubmed/17015035","Byrne E, Gregory J.","Int J Med Inform. 2007 Jun	76 Suppl 1:S78-88. Epub 2006 Oct 2.","Int J Med Inform. 2007","PubMed","citation","PMID:17015035","pubmed","17015035","create date:2006/10/04 | first author:Byrne E",
Coding paediatric outpatient data to provide health planners with information on children with chronic conditions and disabilities.,"/pubmed/27714884","Craig E, Kerr N, McDonald G.","J Paediatr Child Health. 2017 Mar	53(3):283-290. doi: 10.1111/jpc.13365. Epub 2016 Oct 7.","J Paediatr Child Health. 2017","PubMed","citation","PMID:27714884","pubmed","27714884","create date:2016/10/08 | first author:Craig E",
Cognitive-behavioral approaches to outpatient treatment of internet addiction in children and adolescents.,"/pubmed/22976240","King DL, Delfabbro PH, Griffiths MD, Gradisar M.","J Clin Psychol. 2012 Nov	68(11):1185-95. doi: 10.1002/jclp.21918. Epub 2012 Sep 13.","J Clin Psychol. 2012","PubMed","citation","PMID:22976240","pubmed","22976240","create date:2012/09/15 | first author:King DL",
Common cold symptoms in children: results of an Internet-based surveillance program.,"/pubmed/24945090","Troullos E, Baird L, Jayawardena S.","J Med Internet Res. 2014 Jun 19	16(6):e144. doi: 10.2196/jmir.2868.","J Med Internet Res. 2014","PubMed","citation","PMID:24945090 | PMCID:PMC4090373","pubmed","24945090","create date:2014/06/20 | first author:Troullos E",
Communal normalization in an online self-help group for adolescents with a mentally ill parent.,"/pubmed/25147219","Trondsen MV, Tjora A.","Qual Health Res. 2014 Oct	24(10):1407-17. doi: 10.1177/1049732314547708. Epub 2014 Aug 21.","Qual Health Res. 2014","PubMed","citation","PMID:25147219","pubmed","25147219","create date:2014/08/26 | first author:Trondsen MV",
Communicating advanced cancer patients' symptoms via the Internet: a pooled analysis of two randomized trials examining caregiver preparedness, physical burden, and negative mood.,"/pubmed/22988042","Chih MY, DuBenske LL, Hawkins RP, Brown RL, Dinauer SK, Cleary JF, Gustafson DH.","Palliat Med. 2013 Jun	27(6):533-43. doi: 10.1177/0269216312457213. Epub 2012 Sep 17.","Palliat Med. 2013","PubMed","citation","PMID:22988042 | PMCID:PMC3819140","pubmed","22988042","create date:2012/09/19 | first author:Chih MY",
Communication for child mental health: 1973 NIMH information interchange.,"/pubmed/4350572","[No authors listed]","Health Serv Rep. 1973 May	88(5):391-9. No abstract available. ","Health Serv Rep. 1973","PubMed","citation","PMID:4350572 | PMCID:PMC1616082","pubmed","4350572","create date:1973/05/01",
Communication of information about reproductive and sexual health in cystic fibrosis. Patients, parents and caregivers' experience.,"/pubmed/21536502","Havermans T, Abbott J, Colpaert K, De Boeck K.","J Cyst Fibros. 2011 Jul	10(4):221-7. doi: 10.1016/j.jcf.2011.04.001. Epub 2011 May 4. Review.","J Cyst Fibros. 2011","PubMed","citation","PMID:21536502","pubmed","21536502","create date:2011/05/04 | first author:Havermans T",
Communication of reproductive health information to the rural girl child in Filabusi, Zimbabwe.,"/pubmed/27605960","Ngwenya S.","Afr Health Sci. 2016 Jun	16(2):451-61. doi: 10.4314/ahs.v16i2.13.","Afr Health Sci. 2016","PubMed","citation","PMID:27605960 | PMCID:PMC4994559","pubmed","27605960","create date:2016/09/09 | first author:Ngwenya S",
Communication practices for pediatric immunization information: physician perceptions of parent health literacy skills.,"/pubmed/21525085","Chesser A, Paschal A, Hart T, Jones J, Williams KS, Ahlers-Schmidt CR.","Clin Pediatr (Phila). 2012 May	51(5):504-6. doi: 10.1177/0009922810396548. Epub 2011 Apr 27. No abstract available. ","Clin Pediatr (Phila). 2012","PubMed","citation","PMID:21525085","pubmed","21525085","create date:2011/04/29 | first author:Chesser A",
Communication technologies and maternal interest in health-promotion information about postpartum weight and parenting practices.,"/pubmed/22376007","Walker LO, Im EO, Vaughan MW.","J Obstet Gynecol Neonatal Nurs. 2012 Mar	41(2):201-15. doi: 10.1111/j.1552-6909.2011.01333.x. Epub 2012 Feb 29.","J Obstet Gynecol Neonatal Nurs. 2012","PubMed","citation","PMID:22376007","pubmed","22376007","create date:2012/03/02 | first author:Walker LO",
Community child psychiatric medication experiences measured by an internet-based, prospective parent survey of retail pharmacy customers.,"/pubmed/24323138","Hilt R, Wolf C, Koprowicz K, Thomas E, Chandler M, Hao XL, Russell M, Le T, Hooks L, King B.","Community Ment Health J. 2014 Feb	50(2):172-8. doi: 10.1007/s10597-013-9671-x. Epub 2013 Dec 10.","Community Ment Health J. 2014","PubMed","citation","PMID:24323138","pubmed","24323138","create date:2013/12/11 | first author:Hilt R",
Comparability of Internet and telephone data in a survey on the respiratory health of children.,"/pubmed/22332126","Plante C, Jacques L, Chevalier S, Fournier M.","Can Respir J. 2012 Jan-Feb	19(1):13-8.","Can Respir J. 2012","PubMed","citation","PMID:22332126 | PMCID:PMC3299055","pubmed","22332126","create date:2012/02/15 | first author:Plante C",
Comparing children and adolescents engaged in cyberbullying to matched peers.,"/pubmed/20528278","Twyman K, Saylor C, Taylor LA, Comeaux C.","Cyberpsychol Behav Soc Netw. 2010 Apr	13(2):195-9.","Cyberpsychol Behav Soc Netw. 2010","PubMed","citation","PMID:20528278","pubmed","20528278","create date:2010/06/10 | first author:Twyman K",
[truncated: 1,349 more rows]

## Sheet: HANDSEARCH (7)
Handsearch (n=7)
TITLE	AUTHOR
Parent's use of the Internet in the search for healthcare information and subsequent impact on the doctor-patient relationship	Harvey S, Memon A, Khan R, Yasin F.
[truncated: 6 more rows]

## Sheet: DUPLICATES (2684)
Records after duplicates removed (n=2684)
TITLE	AUTHOR
[truncated: 2,684 more rows]

## Sheet: FULLTEXT (143)
Remaining records after screening by title and abstract (n=143)
[truncated: 144 more rows]

[truncated: 2 more sheets: EXCLUDED (110), INCLUDED (33)]
