# Supplementary material for: Online Health Information Seeking by Parents for Their Children: Systematic Review and Agenda for Further Research
Source: J Med Internet Res. 2020 Aug 25;22(8):e19985. doi: 10.2196/19985 (PMC7479585; doi:10.2196/19985)
Supplement: Multimedia Appendix 3 [file jmir_v22i8e19985_app3.xlsx]

## Sheet: Tabelle1
Found by (1=Systematic Review, 2=Hand search)	Author	Year	Location	Survey period	Survey methodology	Prospective vs Retrospective	Cross-sectional vs longitudinal	Hypothesis generating vs Hypothesis testing	Sampling technique	Sampling	Total Sample Size	Amount of parents in the sample	Clinical sample vs community sample	Amount of mothers in the sample	Ratio of mothers and fathers in the sample	Parent age	Race	Education	Amount of academics (University degree)	Amount of uneducated people (primary education or none)	Income	Occupation	Health insurance	Child age	Report parent age and child age (Yes=1; No=0)	Demographic data splitted for mothers and fathers (Yes=1; No=0)
1	AlSaadi	2012	Riyadh (Saudi Arabia)	Jan 2011 - May 2011	Questionnaire	Prospective	Cross-sectional	Hypothesis generating	Convenience	Non-probability sampling	N=500	1	Clinical sample	n/A	n/A	n/A	n/A	Fathers: Does not read/write (1.4%), reads/writes (2.2%), primary education (4.5%), preparatory education (9.4%), secondary education (23.5%), university education (50.2%), postgraduate degree (8.3%); Mothers: Does not read/write (3%), reads/writes (2.3%), primary education (6.1%), preparatory education (11%), secondary education (25.2%), university education (49.8%), postgraduate degree (2.5%)	Fathers (58.5%), mothers (52.3%)	Fathers (8.1%), mothers (11.4%)	n/A	health related (7.4%), non-health related (88.9%)	n/A	<5y (63.3%), >5y (36.7%)	0	1
1	Baker et al	2012	Ireland	Early 2010	Questionnaire	Prospective	Cross-sectional	Hypothesis generating	Convenience	Non-probability sampling	N=167	1	Clinical sample	80.8%	135/32	<20y (12%), 20-35y (7%), 35-50y (75%), 50-65y (7%)	n/A	Primary (9%), secondary (54%), trade (4%), third level (34%)	0.34	0.09	n/A	n/A	private 41%	m=11.9y (SD=4), range 1.1-19y	1	0
1	Balkhi et al	2015	Florida (United States of America)	unknown	Questionnaire	Prospective	Cross-sectional	Hypothesis generating	Convenience	Non-probability sampling	N=209	1	Clinical sample	72.3%	151/58	Ø 42.15y (SD=8.94), range 21-72	80.9% Caucasian	n/A	n/A	n/A	n/A	n/A	n/A	m=12.26y (SD=4.7)	1	0
1	Boston et al	2005	Cincinnati (United States of America)	Sep 2003 - Jan 2004	Questionnaire	Prospective	Cross-sectional	Hypothesis generating	Convenience	Non-probability sampling	N=204	0.98	Clinical sample	0.64	130/70	Ø 34, range 16-65	n/A	Some high school (5%), high school (30%), some college (25%), college graduate (41%)	0.41	0.05	n/A	n/A	n/A	n/A	0	0
1	Dhillon et al	2003	Vancouver (Canada)	Jun 2000 - Mar 2001	Questionnaire	Prospective	Cross-sectional	Hypothesis generating	Convenience	Non-probability sampling	N=90	1	Clinical sample	66.7%	60/30	median = 32	n/A	High school or less (27.8%), college/university or more (72.2%)	0.722	n/A	n/A	employed (76.7%), unemployed (23.3%)	n/A	2-148 days	1	0
1	Glynn et al	2013	Dublin (Ireland)	Oct 2011 - Nov 2011	Questionnaire	Prospective	Cross-sectional	Hypothesis generating	Convenience	Non-probability sampling	N=501	0.98	Clinical sample	75.4%	378/112	<18, (2%), 18-40 (68%), 41-65 (30%), >65 (<1%)	n/A	National school (4.59%), junior certificate (14.97%), leaving certificate (42.91%), university graduate (35.53%), unknown (1.99%)	35.5%	4.59%	n/A	n/A	private 36.3%	n/A	0	0
1	Hand et al	2013	Dublin (Ireland)	Sep 2011 - Dez 2011	Questionnaire	Prospective	Cross-sectional	Hypothesis generating	Convenience	Non-probability sampling	N=214	0.99	Clinical sample	78.9%	169/43	<18 (1%), 18-40 (77%), 41-65 (21%)	n/A	No highschool (20%), high school (41%), university (37%), unknown (3%)	0.369	n/A	n/A	n/A	private 28.6%	n/A	0	0
2	Harvey et al	2017	Kerry (Ireland)	Mar 2015	Questionnaire	Prospective	Cross-sectional	Hypothesis generating	Convenience	Non-probability sampling	N=100	0.96	Clinical sample	0.81	81/15	n/A	n/A	n/A	n/A	n/A	n/A	n/A	n/A	<3y (35%), 4-6y (15%), 7-9y (13%), 10-12y (16%), >12y (21%)	0	0
1	Ikemba et al	2002	Texas (United States of America)	Mar 2000 - Aug 2000	Questionnaire	Prospective	Cross-sectional	Hypothesis generating	Purposive sampling	Non-probability sampling	N=275	1	Clinical sample	0.45	124/151	n/A	n/A	n/A	n/A	n/A	n/A	n/A	n/A	m=4.3y, range 7d-24y	0	0
2	Kasparian et al	2017	Sydney (Australia)	unknown	Online survey	Prospective	Cross-sectional	Hypothesis generating	Purposive sampling	Non-probability sampling	N=132	1	Clinical sample	62.8%	83/49	Ø 35.2y (SD=7)	n/A	University degree 58%, no university degree 42%	0.58	n/A	Below national average income (29%), above national average income (56%), no data (16%)	n/A	n/A	m=21.8 months (SD=5.6)	1	0
1	Knapp et al	2010	Florida (United States of America)	Jul 2009 - Sep 2009	Telephone survey	Prospective	Cross-sectional	Hypothesis generating	Purposive sampling	Non-probability sampling	N=129	1	Clinical sample	0.9	103/11	Ø 42.9y (SD=11.7)	Non-Hispanic White, Hispanic, Non-Hispanic Black, Other	Less than high school (21.92%), High school graduate (24.56%), Some college (22.8%), College graduate (30.7%)	27.1%	21.9%	n/A	n/A	n/A	m=9.9y (SD=6.1)	1	0
1	Lai and Mallory	2000	Missouri (United States of America)	Oct 1999 - Dec 1999	Questionnaire	Prospective	Cross-sectional	Hypothesis generating	Not mentioned	Non-probability sampling	N=467	1	Clinical sample	n/A	n/A	n/A	n/A	n/A	n/A	n/A	n/A	n/A	n/A	n/A	0	0
1	Massin et al	2006	Liege (Belgium)	May 2004 - Oct 2004	Postal questionnaire	Prospective	Cross-sectional	Hypothesis generating	Purposive sampling	Non-probability sampling	N=389	1	Clinical sample	47.3%	184/205	n/A	n/A	n/A	n/A	n/A	n/A	n/A	n/A	m=6y (SD=4.9)	0	0
1	McRee et al	2012	North Carolina (United States of America)	2007 / 2010	Telephone survey and online survey	Retrospective	Cross-sectional	Hypothesis generating	Random sampling	Probability sampling	N=848	1	Community sample	91.6%	777/71	<45y (28.2%), >45y (71.8%) for first sample	Non-Hispanic White 74%, Non-Hispanic Black 20%	CHIME study: High school degree or less (17.9%), Some college or more (82.1%); HIS study: High school degree or less (41.7%), Some college or more (58.3%);	78.8%	n/A	<60k (44.2%), >60k (55.8%); <60k (43.5%), >60k (56.5%)	n/A	n/A	10-18y	1	0
2	Naftel et al	2013	Alabama (United States of America)	Oct 2010 - Jul 2011	Questionnaire	Prospective	Cross-sectional	Hypothesis generating	Purposive sampling	Non-probability sampling	N=300	1	Clinical sample	n/A	n/A	Ø 36.7y (SD=10.4)	Caucasian 65.7%; African American 32.3%	High school (39.6%), technical degree (22.9)	53.2%	10.2%	0-10k (15.7%), 10-50k (47.9%), 50-75k (15.7%), 75-100k (11.4%), >100k (9.3%)	n/A	private 44%	m=8.2y (SD=5.8)	1	0
1	Nicholl et al	2017	Ireland	unknown	Online survey	Prospective	Cross-sectional	Hypothesis generating	Purposive sampling	Non-probability sampling	N=93	1	Clinical sample	0.87	81/12	18-34y (24%), 35-49y (67%), 50-64y (10%)	n/A	University undergraduate degree (27%), postgraduate degree (23%)	0.5	n/A	n/A	full time (16%), part time (22%), self employed (3%), carer for own child (43%), homemaker (13%), student (1%), unemployed (2%)	n/A	<1y (4%), 1-3y (20.5%), 4-7y (28.2%), 8-12y (23.9%), 13-19y (12.8%), 20-29y (7.7%), 30-39y (2.6%)	1	0
1	Noguiera et al	2009	Sao Paulo (Brazil)	Jan 2007 - Oct 2007	Questionnaire	Prospective	Cross-sectional	Hypothesis generating	Convenience	Non-probability sampling	N=132	0.97	Clinical sample	0.83	110/18	Ø 42y, range 18-66y	n/A	Higher education (73%), secondary education (26%), primary education (1%)	0.73	0.01	n/A	n/A	n/A	range = 2-14y	1	0
2	Opeoluwa et al	2017	Ekiti State (Nigeria)	2017	Questionnaire	Prospective	Cross-sectional	Hypothesis testing	Purposive sampling	Non-probability sampling	N=142	1	Clinical sample	1	142/0	<20y 31.2%, 21-30y 42.2%, 31-40y 22%, >40y 4.6%	n/A	n/A	n/A	n/A	n/A	n/A	n/A	n/A	0	Not necessary as the sample consists only of mothers
1	Pehora et al	2015	Toronto (Canada)	May 2013 - July 2013	Questionnaire with tablet	Prospective	Cross-sectional	Hypothesis generating	Purposive sampling	Non-probability sampling	N=146	1	Clinical sample	n/A	n/A	n/A	n/A	n/A	n/A	n/A	n/A	n/A	n/A	n/A	0	0
1	Porter and Edirippulige	2007	Australia	Jul - Aug 2005	Online survey	Prospective	Cross-sectional	Hypothesis generating	Purposive sampling	Non-probability sampling	N=166	1	Clinical sample	0.89	140/15	18-34y (29%), 34-49y (67%), 50-64y (4%)	n/A	High school (36%), university degree (49%)	0.49	n/A	n/A	employed (58%), unemployed (42%)	n/A	<1y (6%), 1-2 (11%), 2-5 (26%), 5-10 (23%), 10-15 (20%), 15-18 (9%), 18-21 (5%)	1	0
1	Sage et al	2017	North Carolina (United States of America)	unknown	Questionnaire	Prospective	Cross-sectional	Hypothesis generating	Purposive sampling	Non-probability sampling	N=70	1	Clinical sample	81.4%	57/13	Ø 42.9y (SD=7.1), range 30-62	White 82.9%, 10% Black, Other or Missing 5%	n/A	n/A	n/A	n/A	n/A	n/A	m=12y (SD= 2.6), range = 7-17y	1	0
1	Sebelefsky et al	2015	Vienna (Austria)	Oct 2013 - Nov 2013	Questionnaire	Prospective	Cross-sectional	Hypothesis generating	Convenience	Non-probability sampling	N=500	1	Clinical sample	81.5%	378/86	Ø 34y (SD=6.4), range 18-56	n/A	Fathers: compulsory school (5.5%), apprenticeship or technical college (35.4%), high school diploma (24%), university (35.2%); Mothers: compulsory school (2.8%), apprenticeship or technical college (30.8%), high school diploma (27.6%), university (38.8%)	Fathers (35.2%), mothers (38.8%),	Fathers (5.5%), mothers (2.8%)	n/A	n/A	n/A	m=2.4y (SD=2-6), range 0-17	1	1
1	Semere et al	2003	Buffalo, New York (United States of America)	unknown	Questionnaire	Prospective	Cross-sectional	Hypothesis generating	Convenience	Non-probability sampling	N=150	1	Clinical sample	0.83	124/26	Ø 35y (SD=11), range 18-75	n/A	Some high school (3%), high school diploma (32%), some college (25%), graduated (27%), professional degree (12%)	0.39	0.03	n/A	n/A	n/A	n/A	0	0
2	Shah et al	2006	Boston, Massachusetts (United States of America)	unknown	Questionnaire	Prospective	Cross-sectional	Hypothesis generating	Purposive sampling	Non-probability sampling	N=122	0.97	Clinical sample	0.77	94/24	n/A	n/A	College degree (43%), professional degree (4%), graduated high school (39%), did not graduate high school (3%	0.58	0.03	<50k (35%), 50-125k (50%), >125k (15%)	n/A	n/A	n/A	0	0
1	Shroff et al	2017	United States of America	Jul 2010 - Jul 2011	Interview	Prospective	Cross-sectional	Hypothesis generating	Convenience	Non-probability sampling	N=262	1	Clinical sample	0.84	220/42	median 31y, IQR=25-37y	52% White, 48% Non-White	Some high school (13%), high school (32%), some college (37%), college (12%), advanced degree (5%)	0.17	0.13	<25k (48%), 25-50k (28%), 50-75k (8%), 75-100k (4%), >100k (5%)	n/A	private 24%	median 4y, IQR =1.3-11y	1	0
1	Sim et al	2007	London (United Kingdom)	Oct 2005 - Dec 2005	Questionnaire	Prospective	Cross-sectional	Hypothesis generating	Convenience	Non-probability sampling	N=271	0.98	Clinical sample	0.7	189/70	n/A	n/A	n/A	n/A	n/A	n/A	n/A	n/A	n/A	0	0
1	Skranes et al	2014	Oslo/Trondheim (Norway)	unknown	Interview / online survey	Prospective	Cross-sectional	Hypothesis generating	Convenience (snowball)	Non-probability sampling	N=99	1	Community sample	1	99/0	Ø 33.1y, range 21-58	n/A	University (32%), college (48%), high school (16%)	0.8	n/A	n/A	n/A	n/A	m=1.6y, range 0.3-11y	1	Not necessary as the sample consists only of mothers
1	Slomian et al	2017	Belgium	Dez 2015 - Mar 2016	Online survey	Prospective	Cross-sectional	Hypothesis generating	Convenience	Non-probability sampling	N=349	1	Community sample	1	349/0	Ø 30.6y (SD=4.05)	n/A	Lower secondary (1.72%), upper secondary (12.4%), bachelor (42%), non-university long type (4.31), master (35.3%), phd (3.16%), other (1.15%)	80.4%	0	less 1000 (0.86%), 1000-1999 (14.9%), 2000-3000 (22.6%), >3000 (55.6%), no data (5.7%)	employed (63%), on leave (24.4%), unemployed (6.5%)	n/A	m=12.7 months (SD=14.5)	1	Not necessary as the sample consists only of mothers
1	Tozzi et al	2013	Italy	Jul 2012 - Oct 2012	Online survey	Prospective	Cross-sectional	Hypothesis generating	Purposive sampling	Non-probability sampling	N=516	1	Clinical sample	67.6%	347/169	Ø 42.7y, (SD=9), range 22-79	n/A	High school degree or higher (87%)	n/A	0.13	n/A	employed (74.9%)	n/A	m=10.3y (SD=9), range 0-47y	1	0
1	Tuffrey and Finlay	2002	Bath (United Kingdom)	2000	Questionnaire	Prospective	Cross-sectional	Hypothesis generating	Convenience	Non-probability sampling	N=485	1	Clinical sample	n/A	n/A	n/A	n/A	n/A	n/A	n/A	n/A	n/A	n/A	m=6.3y, range 4weeks-23y	0	0
1	Whyte and Hunter	2008	United Kingdom	unknown	Questionnaire	Prospective	Cross-sectional	Hypothesis generating	Convenience	Non-probability sampling	N=245	1	Clinical sample	n/A	n/A	n/A	n/A	n/A	n/A	n/A	n/A	n/A	n/A	n/A	0	0
2	Wong et al	2017	Singapore	Mar 2016 - Sep 2016	Questionnaire	Prospective	Cross-sectional	Hypothesis generating	Convenience	Non-probability sampling	N=84	1	Clinical sample	63.1%	53/31	n/A	n/A	n/A	n/A	n/A	n/A	n/A	n/A	median 5.1y (range 0.2-15.7), median 9.8y (0.6-15.9)	0	0
2	Yardi et al	2018	Sydney (Australia)	Nov 2015 - Dec 2015	Questionnaire	Prospective	Cross-sectional	Hypothesis generating	Convenience	Non-probability sampling	N=308	0.98	Clinical sample	n/A	n/A	<25y (7%), 25-44y (76%), 45-55y (15%), >55y (2%)	n/A	n/A	n/A	n/A	n/A	n/A	n/A	n/A	0	0
