# Supplementary material for: Online Health Information Seeking by Parents for Their Children: Systematic Review and Agenda for Further Research
Source: J Med Internet Res. 2020 Aug 25;22(8):e19985. doi: 10.2196/19985 (PMC7479585; doi:10.2196/19985)
Supplement: Multimedia Appendix 4 [file jmir_v22i8e19985_app4.xlsx]

## Sheet: Tabelle1
	Personal factors (seeker)														Environmental factors			Personal factors (subject)		Health factors (subject)			Relational factors					Online search factors													Health decisions and behavior by proxy related to child					Other outcomes
	age	sex	education	income	ethnicity	occupation/employment status	marital status	ehealth literacy	health knowledge	social capital	attitude towards OHIS	health status of parent	health anxiety (trait)	internet use (in general)	access to healthcare	access to the Internet	social cultural values	age	gender	health status	treatment status	health care services (contact)	responsibility for child (formal vs informal)	relationship quality between caregiver and child	anxiety by proxy	perceived seriousness of the situation (parental perception)	caregiver burden	smartphone vs desktop	used search engines	used health websites	used social media	frequency	duration	search pattern (search strategy)	usefulness / helpfullness	credibility / reliability	understandability	trustworthiness	search satisfation	perceived search success	healthcare utilization	medication	treatments	nutrition	therapy	health anxiety	reassurance	discuss information from the web with physician	empowerment
AlSaadi	0	0	1	0	1	1	0	0	0	1	0	1	0	0	0	0	0	1	1	0	0	1	0	0	0	0	0	0	1	1	0	0	1	0	1	0	1	0	0	0	1	1	0	0	1	0	1	1	0
Baker et al	1	1	1	0	0	0	0	0	0	0	0	0	0	0	1	1	0	1	0	0	1	1	0	0	0	0	0	0	1	0	0	0	0	0	1	0	0	0	0	0	0	0	0	0	0	1	0	0	0
Balkhi et al	1	1	0	0	1	0	0	0	0	0	0	0	0	0	0	1	0	1	0	1	0	0	0	0	0	0	0	0	0	1	1	0	1	0	0	0	0	0	0	0	0	0	0	0	0	0	0	0	0
Boston et al	1	1	1	0	0	0	0	0	0	1	1	0	0	1	0	1	0	0	0	0	0	0	1	0	0	0	0	0	1	0	0	0	0	0	1	0	1	0	0	0	0	0	1	0	0	0	0	1	0
Dhillon et al	1	1	1	0	0	1	0	0	0	0	1	0	0	1	0	1	0	1	0	0	0	1	0	0	0	0	0	0	0	0	0	0	0	1	1	1	0	0	0	0	0	0	0	0	0	0	0	0	0
Glynn et al	1	1	1	0	0	0	0	0	0	1	1	0	0	1	1	1	0	0	0	0	0	0	1	0	0	0	0	1	0	0	0	0	0	0	1	0	1	0	0	0	1	0	1	0	0	0	0	1	0
Hand et al	1	1	1	0	0	0	0	0	0	1	1	0	0	1	1	1	0	0	0	0	0	0	1	0	0	0	0	1	0	0	0	0	0	0	1	0	1	0	0	0	1	0	0	0	0	0	0	1	0
Harvey et al	0	1	0	0	0	0	0	0	0	1	1	0	0	0	0	0	0	1	1	0	0	1	1	0	0	0	0	0	0	1	0	1	0	0	0	0	0	0	0	0	0	0	0	0	0	0	0	1	0
Ikemba et al	0	0	0	0	0	0	0	0	0	0	0	0	0	0	0	1	0	1	1	0	1	0	0	0	0	0	0	0	0	0	0	0	1	0	1	0	0	0	0	0	0	0	0	0	0	0	0	0	0
Kasparian et al	1	1	1	1	1	0	1	1	0	1	1	0	0	1	0	1	0	1	0	1	1	1	0	0	0	0	0	0	1	1	1	1	0	1	1	1	1	0	0	0	1	0	1	0	0	1	1	1	0
Knapp et al	1	1	1	0	1	0	1	1	0	0	1	0	0	1	0	1	0	1	0	1	0	0	0	0	0	0	0	0	0	0	0	0	0	0	0	0	0	0	0	0	0	0	0	0	0	0	0	0	0
Lai and Mallory	0	0	0	0	0	0	0	0	0	0	0	0	0	0	0	0	0	0	0	0	0	0	0	0	0	0	0	0	0	0	0	0	1	0	1	0	1	0	1	0	0	0	0	0	0	0	0	0	0
Massin et al	0	0	0	0	0	0	0	0	0	1	0	0	0	0	0	1	0	1	1	0	1	0	0	0	0	0	0	0	0	0	0	0	0	0	1	0	0	0	0	0	0	0	0	0	0	0	0	0	0
McRee et al	1	0	1	1	1	0	0	0	1	0	0	0	0	0	0	0	1	1	1	0	1	0	0	0	0	1	0	0	0	0	0	0	0	0	0	0	0	0	0	0	0	0	1	0	0	0	0	0	0
Naftel et al	1	0	1	1	0	0	0	0	0	1	0	0	0	1	1	1	0	1	1	0	1	0	0	0	0	0	0	1	0	1	1	0	0	0	1	0	0	1	0	0	0	0	0	0	0	0	0	0	0
Nicholl et al	1	1	1	0	0	1	0	0	0	0	0	0	0	1	0	1	0	1	1	0	0	0	0	0	0	0	0	1	1	1	1	0	0	0	0	0	1	1	0	0	1	1	1	1	1	1	1	1	1
Noguiera et al	0	1	1	0	0	0	0	0	0	1	0	0	0	0	0	1	0	0	0	0	1	0	1	0	0	0	0	0	1	0	0	0	0	0	1	0	1	0	0	0	0	0	1	0	0	0	0	1	0
Opeoluwa et al	1	1	0	0	0	0	0	0	0	0	0	0	0	0	0	0	0	0	0	0	0	1	0	0	0	0	0	0	0	0	0	0	0	0	0	0	0	0	0	0	1	1	1	0	0	0	0	0	0
Pehora et al	0	0	0	0	0	0	0	0	0	0	0	0	0	0	0	0	0	0	0	0	0	0	0	0	0	0	0	0	1	1	0	1	0	0	1	1	0	0	0	0	0	0	0	0	0	0	0	0	0
Porter and Edirippulige	1	1	1	0	0	1	0	0	0	1	0	0	0	0	0	1	0	1	0	0	1	0	1	0	0	0	0	0	1	0	0	1	0	0	0	0	0	0	0	0	0	0	0	0	0	0	0	1	0
Sage et al	1	1	1	0	1	0	0	0	0	0	0	0	0	0	0	1	0	1	0	0	0	0	0	0	0	0	0	1	1	1	1	0	0	0	0	0	0	0	0	0	0	1	0	0	0	0	0	0	0
Sebelefsky et al	1	1	1	0	0	0	0	0	0	0	0	0	0	0	0	0	0	1	1	1	1	0	0	0	0	0	0	0	1	1	0	1	0	0	0	0	0	0	0	0	1	0	0	0	0	0	0	0	0
Semere et al	1	1	1	0	0	0	0	0	0	0	0	0	0	1	0	1	0	0	0	0	0	0	0	0	0	0	0	0	1	1	0	1	0	0	1	0	1	0	0	0	1	0	0	0	0	0	0	0	0
Shah et al	0	1	1	1	0	0	0	0	0	0	1	0	0	0	0	1	0	0	0	0	0	0	1	0	0	0	0	0	1	1	0	1	0	0	1	0	1	0	1	0	1	0	1	0	0	0	0	0	0
Shroff et al	1	1	1	1	1	0	0	0	0	0	0	0	0	0	1	1	0	1	0	1	0	1	0	0	0	0	0	1	1	1	0	1	0	0	1	0	0	0	0	0	1	0	0	0	0	0	0	0	0
Sim et al	0	1	0	0	0	0	0	0	0	1	0	0	0	1	0	1	0	0	0	0	0	0	1	0	0	0	0	0	1	0	0	0	0	1	1	0	0	0	0	0	0	0	0	0	0	1	1	1	0
Skranes et al	1	1	1	0	0	0	0	0	1	1	0	0	0	1	0	1	0	1	1	0	0	0	0	0	1	0	0	0	1	1	1	0	0	0	1	0	0	0	0	0	1	0	0	0	0	0	0	0	1
Slomian et al	1	1	1	1	0	1	1	0	0	1	0	1	0	0	0	1	0	1	1	0	1	0	0	0	0	0	0	1	0	0	0	0	0	0	1	1	0	0	0	0	1	0	0	1	0	0	0	1	0
Tozzi et al	1	1	1	0	0	0	0	0	0	0	0	0	0	1	0	1	0	1	0	0	0	0	0	0	0	0	0	1	0	0	1	0	0	0	0	0	0	0	0	0	1	0	0	1	0	1	0	1	1
Tuffrey and Finlay	0	0	0	0	0	0	0	0	0	1	0	0	0	0	0	1	0	1	0	0	0	0	0	0	0	0	0	0	0	0	0	0	0	0	1	0	0	0	0	0	0	0	0	0	0	0	1	1	0
Whyte and Hunter	0	0	0	0	0	0	0	0	0	0	0	0	0	0	0	1	0	0	0	0	0	0	0	0	0	0	0	0	0	0	0	0	0	0	1	0	0	0	0	0	0	0	0	0	0	0	0	0	0
Wong et al	0	1	0	0	0	0	0	0	0	1	0	0	0	1	0	1	0	1	0	1	1	0	0	0	0	0	0	1	1	0	0	0	0	1	1	1	1	0	0	1	0	1	1	0	1	1	1	1	0
Yardi et al	1	0	0	0	0	0	0	0	0	1	0	0	0	0	0	0	0	0	0	0	0	0	1	0	0	1	0	1	0	0	1	0	0	0	0	1	1	0	0	0	1	0	0	0	1	0	0	1	0
	Personal factors (seeker)														Environmental factors			Personal factors (subject)		Health factors (subject)			Relational factors					Online search factors													Health decisions and behavior by proxy related to child					Other outcomes
SUM	21	23	21	6	7	5	3	2	2	16	8	2	0	13	5	25	1	21	10	6	11	7	9	0	1	2	0	10	16	13	8	8	4	4	22	6	12	2	2	1	14	5	9	3	4	6	6	15	3
IN % (x/33)	63.6364	69.697	63.6364	18.1818	21.2121	15.1515	9.09091	6.06061	6.06061	48.4848	24.2424	6.06061	0	39.3939	15.1515	75.7576	3.0303	63.6364	30.303	18.1818	33.3333	21.2121	27.2727	0	3.0303	6.06061	0	30.303	48.4848	39.3939	24.2424	24.2424	12.1212	12.1212	66.6667	18.1818	36.3636	6.06061	6.06061	3.0303	42.4242	15.1515	27.2727	9.09091	12.1212	18.1818	18.1818	45.4545	9.09091
[truncated: 2 more columns]
